# Supplementary material for: Enhanced multi-omics analysis reveals a lncRNA signature with 12 RNA modifications to predict tumor heterogeneity and potential therapy in non-small cell lung cancer
Source: Discov Oncol. 2025 Oct 14;16:1873. doi: 10.1007/s12672-025-03677-8 (PMC12521086; doi:10.1007/s12672-025-03677-8)
Supplement: Supplementary file 2 — Supplementary Material 2. [file 12672_2025_3677_MOESM2_ESM.xlsx]

## Sheet: Supplementary Tables
Supplementary Tables
Table S1	All RNA Modification-Related Genes
Table S2	NSCLC vs Normal_DESeq2
Table S3	Spearman correlation analysis between RM score with immune cell enrichment score
Table S4	Spearman correlation analysis between RM score with immune checkpoint gene expression
Table S5	RNA Modification-Related Genes independently impact OS by univariate cox regression
Table S6	Spearman correlation analysis between LINC02253 with RM genes
Table S7	Identification of RM-related gene signature in two clusters
Table S8	Mutated genes in two clusters based on the RM-related signature
Table S9	Drugs with higher IC50 in two clusters

## Sheet: Table S1
Table S1. All RNA Modification-Related Genes
ID	Genes
1	CPSF6
2	CPSF7
3	NUDT21
4	VIRMA
5	YTHDC1
6	CBLL1
7	METTL14
8	METTL3
9	RBM15
10	RBM15B
11	WTAP
12	ZC3H13
13	HNRNPA2B1
14	HNRNPC
15	IGF2BP1
16	IGF2BP2
17	IGF2BP3
18	YTHDC2
19	YTHDF1
20	YTHDF2
21	YTHDF3
22	CMTR1
23	CMTR2
24	NCBP1
25	NCBP3
26	RAMAC
27	RNGTT
28	RNMT
29	TGS1
30	DCP2
31	DCPS
32	NUDT1
33	NUDT10
34	NUDT11
35	NUDT16
36	NUDT16L1
37	NUDT3
38	NUDT4
39	NUDT4B
40	NUDT5
41	NUDT7
42	AGO2
43	CYFIP1
44	CYFIP2
45	EIF4E
46	EIF4E1B
47	EIF4E2
48	EIF4E3
49	GEMIN5
50	LARP1
51	NCBP2
52	EIF3D
53	EIF4A1
54	EIF4G3
55	IFIT5
56	LSM1
57	NCBP2L
58	SNUPN
59	DKC1
60	RPUSD1
61	RPUSD2
62	RPUSD3
63	RPUSD4
64	TSR3
65	PUS1
66	PUS3
67	PUS7
68	PUS7L
69	TRUB1
70	TRUB2
71	GAR1
72	NAF1
73	NHP2
74	NOP10
75	PUS10
76	PUSL1
77	ABH1
78	ADARB1
79	ADAT2
80	ADAT3
81	ALKBH3
82	ALKBH4
83	ALKBH5
84	ALKBH8
85	APOBEC1
86	APOBEC3A
87	BCDIN3
88	BCDIN3D
89	CDKAL1
90	CTU1
91	DDX21
92	DIMT1L
93	DNMT2
94	DUS2
95	DXO
96	ELP1
97	ELP3
98	FBL
99	FTO
100	FTSJ1
101	GON7
102	HCAP1
103	HCM1
104	HSD17B10
105	ISCU
106	LAGE3
107	LARP7
108	METTL1
109	METTL15
110	Mettl16
111	METTL2
112	METTL2B
113	METTL4
114	METTL5
115	METTL6
116	METTL8
117	MOCS3
118	MOD5
119	MRM1
120	MRM2
121	MRM3
122	NAT10
123	NFS1
124	NHP2L1
125	NOP56
126	NOP58
127	NPM1
128	NSUN2
129	NSUN3
130	NSUN4
131	NSUN6
132	NUDT12
133	OSGEP
134	PCIF1
135	QTRT2
136	RNMTL1
137	DIMT1
138	TAD1
139	TCOF1
140	TFB1M
141	TGT
142	THG1L
143	THUMPD1
144	TLE5
145	TP53RK
146	TPRKB
147	TRM1
148	TRM112
149	TRMT61B
150	YBX1
151	TRMT6
152	TRMT61A
153	SNRPB
154	SNRPD1
155	SNRPD2
156	SNRPD3
157	SNRPE
158	SNRPF
159	SNRPG
160	EIF4G1
161	MIF4GD
162	NCK1
163	SLBP
164	ABT1
165	NOP14
166	NOP9
167	TBL3
168	UTP20
169	FBLL1
170	NOLC1
171	RRP9
172	SNU13
173	FMR1
174	ACBD3
175	ADA
176	AP2S1
177	APEH
178	APRT
179	BAZ1A
180	BHLHE40
181	BID
182	CHAF1A
183	CHMP2A
184	CUEDC2
185	CYC1
186	DCXR
187	DEAF1
188	DGCR6
189	DLEC1
190	DNTTIP2
191	DUS1L
192	EDF1
193	EEF1D
194	EIF3G
195	ELOB
196	ENO1
197	ETFB
198	EXOSC4
199	FAHD2A
200	FAM50A
201	FLII
202	GATAD1
203	HMOX2
204	HSP90B1
205	IDH3G
206	JMJD6
207	LBHD1
208	LSM3
209	MAP2K2
210	MRPL12
211	MRPL23
212	MRPS11
213	MRPS12
214	MRTO4
215	MTX1
216	MYG1
217	NAA10
218	NAA15
219	NARF
220	NDUFA13
221	NDUFB7
222	NDUFS7
223	NDUFS8
224	NME6
225	NOL7
226	NOP53
227	NQO2
228	NT5DC2
229	PDXK
230	PHGDH
231	PI4KAP1
232	PITRM1
233	POLR2L
234	PPIB
235	PPP1R7
236	PRPF40A
237	PSMC3
238	PSMC5
239	RFC2
240	RPS5
241	RPSA
242	RUVBL2
243	SAP30BP
244	SCO2
245	SMC3
246	SPEN
247	SRRM2
248	TACO1
249	TPR
250	TRAPPC2L
251	TRIB3
252	TSPAN31
253	TST
254	TTC3
255	UBXN6
256	UFC1
257	UQCRC1
258	WDR45
259	WDR74
260	ZNF593
261	ADAR
262	ADARB2
263	TRMT10C
264	ALKBH1
265	NOP2
266	NSUN7
267	TET1
268	TET2
269	TET3
270	ALYREF
271	TRMT2A
272	TRMT2B
273	ZCCHC4
274	ELAVL1
275	HNRNPA1
276	LRPPRC
277	RBMX
278	WDR4
279	MRM1
280	MRM2
281	MRM3
282	MT-RNR1
283	MT-RNR2
284	MTERF4
285	NSUN4
286	TFB1M
287	BMS1
288	BUD23
289	DCAF13
290	DDX47
291	DDX49
292	DDX52
293	DHX37
294	DIMT1
295	DKC1
296	EMG1
297	FBL
298	FCF1
299	GAR1
300	HEATR1
301	IMP3
302	IMP4
303	KRR1
304	MPHOSPH10
305	NAT10
306	NHP2
307	NOC4L
308	NOL11
309	NOL6
310	NOP10
311	NOP14
312	NOP2
313	NOP56
314	NOP58
315	PDCD11
316	PNO1
317	PWP2
318	RCL1
319	RPS14
320	RPS2
321	RPS6
322	RPS7
323	RPS9
324	RRP36
325	RRP7A
326	RRP9
327	SNU13
328	TBL3
329	THUMPD1
330	TRMT112
331	TSR3
332	UTP11
333	UTP14A
334	UTP14C
335	UTP15
336	UTP18
337	UTP20
338	UTP25
339	UTP3
340	UTP4
341	UTP6
342	WDR3
343	WDR36
344	WDR43
345	WDR46
346	WDR75
347	GTPBP3
348	HSD17B10
349	MTO1
350	PRORP
351	PUS1
352	TRIT1
353	TRMT10C
354	TRMT61B
355	TRMU
356	ADAT1
357	ADAT2
358	ADAT3
359	ALKBH8
360	CDKAL1
361	CTU1
362	CTU2
363	DUS2
364	EPRS1
365	FTSJ1
366	LAGE3
367	LCMT2
368	METTL1
369	NSUN2
370	NSUN6
371	OSGEP
372	PUS1
373	PUS3
374	PUS7
375	QTRT1
376	QTRT2
377	THADA
378	THG1L
379	TP53RK
380	TPRKB
381	TRDMT1
382	TRIT1
383	TRMT1
384	TRMT10A
385	TRMT11
386	TRMT112
387	TRMT12
388	TRMT13
389	TRMT44
390	TRMT5
391	TRMT6
392	TRMT61A
393	TRMT9B
394	TYW1
395	TYW3
396	TYW5
397	URM1
398	WDR4
399	CDK5RAP1
400	HSD17B10
401	MTO1
402	PUS1
403	RPUSD4
404	TRIT1
405	TRMT10C
406	TRMT5
407	TRMT61B
408	A1CF
409	ADAD1
410	ADAD2
411	ADAR
412	ADARB1
413	ADARB2
414	ADAT2
415	AICDA
416	APOBEC1
417	APOBEC2
418	APOBEC3A
419	APOBEC3B
420	APOBEC3C
421	APOBEC3D
422	APOBEC3F
423	APOBEC3G
424	APOBEC3H
425	METTL3
426	RBM47
427	A1CF
428	AICDA
429	APOBEC1
430	APOBEC2
431	APOBEC3A
432	APOBEC3B
433	APOBEC3C
434	APOBEC3D
435	APOBEC3F
436	APOBEC3G
437	APOBEC3H
438	RBM47
439	ELP1
440	ELP2
441	ELP3
442	ELP4
443	ELP5
444	ELP6

## Sheet: Table S2
Table S2. NSCLC vs Normal_DESeq2
Genes	logFC	AveExpr	t	p.value	adj.p.value	B
APOBEC3B	1.80652	2.59877	10.4956	1.39019e-24	6.66133e-24	44.8046
DKC1	1.43322	4.51463	16.2929	2.01948e-53	1.7418e-51	110.646
ADARB1	-1.42705	1.59582	-18.2192	1.01769e-64	3.51103e-62	136.49
ENO1	1.34	8.87132	15.5164	4.4702e-49	2.20317e-47	100.71
NOP2	1.30932	3.64719	14.1747	6.91098e-42	1.49018e-40	84.2793
MRPL12	1.30637	4.57941	12.6878	1.93705e-34	1.96553e-33	67.2724
IGF2BP3	1.28697	1.34689	9.1325	3.31504e-19	1.03035e-18	32.579
PUS7	1.27727	2.82659	14.3915	5.08877e-43	1.35048e-41	86.8678
NUDT1	1.25779	3.31248	12.443	2.86296e-33	2.53262e-32	64.6032
SNRPE	1.24597	5.16025	16.4641	2.13975e-54	2.46071e-52	112.875
METTL1	1.23797	3.31099	15.9637	1.45597e-51	1.00462e-49	106.397
CHAF1A	1.22692	2.75186	11.3702	2.40959e-28	1.409e-27	53.3716
MRPS12	1.21265	4.20948	11.7665	3.99668e-30	2.65165e-29	57.4298
ADA	1.19541	2.50494	8.75642	7.85524e-18	2.37724e-17	29.4597
DCAF13	1.18903	2.85445	16.83	1.68368e-56	2.90434e-54	117.688
CYC1	1.18875	5.96754	11.761	4.23297e-30	2.75543e-29	57.373
NOP56	1.17384	4.47004	12.9091	1.64408e-35	2.10078e-34	69.7173
TRIB3	1.16072	3.4341	8.6481	1.91475e-17	5.69474e-17	28.5823
EXOSC4	1.15165	4.1363	12.7183	1.38194e-34	1.53797e-33	67.6071
IGF2BP2	1.14759	3.10895	5.68662	1.67556e-08	3.04247e-08	8.42612
NSUN2	1.13099	4.37036	13.5669	8.9851e-39	1.47612e-37	77.1662
SNRPG	1.12155	4.84434	11.3349	3.45318e-28	1.98558e-27	53.0154
SNRPB	1.11772	7.23863	11.1495	2.25432e-27	1.21522e-26	51.1587
DUS1L	1.10781	4.13976	13.7557	9.91397e-40	1.80017e-38	79.3525
LAGE3	1.09671	4.47039	11.3953	1.8637e-28	1.10858e-27	53.6258
EIF4E3	-1.09356	1.63026	-14.9525	5.28237e-46	2.02491e-44	93.6867
MRTO4	1.07635	4.20395	15.0496	1.58128e-46	6.81925e-45	94.884
FBL	1.07135	5.98992	9.92113	3.04328e-22	1.19311e-21	39.48
RFC2	1.0612	4.17178	12.7041	1.61798e-34	1.74439e-33	67.4508
PHGDH	1.05322	3.10131	5.34397	1.11339e-07	1.93024e-07	6.59352
NARF	1.04838	3.22701	14.858	1.70089e-45	5.86807e-44	92.526
PUS1	1.04644	2.43424	13.9881	6.39251e-41	1.2973e-39	82.0721
ALYREF	1.04171	5.49312	11.0685	5.07798e-27	2.61478e-26	50.3552
HEATR1	1.02145	2.78472	14.4533	2.40742e-43	6.92134e-42	87.6106
WDR75	0.999938	3.37411	15.5544	2.76052e-49	1.5873e-47	101.189
MRM1	0.981551	2.45231	12.9121	1.5891e-35	2.10078e-34	69.7511
NOP58	0.981081	4.63306	14.2149	4.27144e-42	9.8243e-41	84.7567
SNRPD1	0.977162	3.53459	11.9688	4.73273e-31	3.47403e-30	59.5428
HSP90B1	0.975953	7.77239	12.7004	1.68515e-34	1.76175e-33	67.4104
SNRPD2	0.95559	6.46818	10.0112	1.32853e-22	5.39228e-22	40.2987
RPUSD1	0.951062	3.32488	12.2607	2.07522e-32	1.74622e-31	62.6405
PNO1	0.937078	3.8149	11.222	1.08517e-27	6.13741e-27	51.8822
WDR4	0.933889	2.50053	12.2241	3.08149e-32	2.53122e-31	62.2488
SNRPF	0.929673	3.95025	10.9901	1.10972e-26	5.63019e-26	49.5817
WDR43	0.917905	3.94841	11.6554	1.27373e-29	8.13774e-29	56.2821
NCBP2	0.917206	4.50316	10.3746	4.41375e-24	2.00361e-23	43.6626
EIF4G1	0.908205	6.19556	8.85942	3.33809e-18	1.01915e-17	30.3028
RPS2	0.906854	8.3859	11.1958	1.4146e-27	7.87155e-27	51.6198
TRIT1	0.904761	3.36054	10.9204	2.21549e-26	1.10774e-25	48.8978
PUSL1	0.898166	2.66868	11.5766	2.88555e-29	1.81003e-28	55.4725
GTPBP3	0.883236	2.39539	11.1857	1.56688e-27	8.58051e-27	51.5187
NOL11	0.880888	3.71816	13.6137	5.21248e-39	8.99153e-38	77.7062
EPRS1	0.874496	4.95424	12.8115	4.90025e-35	6.03781e-34	68.6347
NAT10	0.872944	3.8573	11.9743	4.46358e-31	3.34768e-30	59.6008
TRMT2A	0.871212	3.3469	11.1009	3.67185e-27	1.9489e-26	50.676
TRMU	0.843654	2.06815	12.1312	8.36515e-32	6.55903e-31	61.2595
NT5DC2	0.835823	3.849	9.50044	1.34647e-20	4.69224e-20	35.7389
TRMT1	0.820565	3.38664	10.1207	4.81099e-23	2.07474e-22	41.3021
WDR46	0.818126	4.1296	13.8232	4.48517e-40	8.59657e-39	80.1393
TRMT6	0.817352	3.10195	10.2445	1.51069e-23	6.59731e-23	42.4466
IMP4	0.816877	4.0638	13.2144	5.19544e-37	7.46844e-36	73.1424
FTSJ1	0.815265	4.07523	13.4607	3.07546e-38	4.82289e-37	75.9458
RPS7	0.811912	6.52623	8.13914	1.11047e-15	3.01662e-15	24.5872
BUD23	0.804817	3.72067	13.1445	1.15188e-36	1.5896e-35	72.353
SLBP	0.803522	4.86793	11.8455	1.74191e-30	1.20191e-29	58.2523
NAA10	0.79506	3.14343	11.7704	3.83347e-30	2.59323e-29	57.4711
UTP4	0.78486	3.25885	11.9543	5.51505e-31	3.96394e-30	59.3913
UTP25	0.783693	2.09652	14.3236	1.15497e-42	2.84619e-41	86.0545
LRPPRC	0.78297	4.16823	11.0924	3.99999e-27	2.0909e-26	50.5913
METTL5	0.774036	3.39725	12.1872	4.58577e-32	3.67928e-31	61.855
NOLC1	0.772221	4.98578	10.7081	1.7833e-25	8.78915e-25	46.835
DDX49	0.770446	4.12433	9.36336	4.49624e-20	1.49154e-19	34.5493
NOL6	0.765792	3.77805	9.42128	2.706e-20	9.33571e-20	35.0502
TACO1	0.765598	3.44935	12.5032	1.48201e-33	1.42026e-32	65.2557
TRUB2	0.761081	2.91873	12.7625	8.45204e-35	1.0055e-33	68.0944
HSD17B10	0.755706	5.89906	9.91649	3.17557e-22	1.23098e-21	39.438
DHX37	0.748132	2.50038	11.5722	3.02115e-29	1.86124e-28	55.427
NHP2	0.747843	4.79967	10.4869	1.51206e-24	7.14605e-24	44.7215
NPM1	0.740224	6.89456	9.77548	1.14745e-21	4.25667e-21	38.1695
NUDT11	0.737761	1.09764	5.06887	4.72122e-07	7.61131e-07	5.20036
PPIB	0.734115	7.01662	9.2749	9.71396e-20	3.10307e-19	33.7894
NDUFS8	0.731525	4.07547	9.85562	5.53926e-22	2.12338e-21	38.8886
PDCD11	0.729395	3.15683	9.97686	1.82387e-22	7.31668e-22	39.9857
WDR3	0.725784	2.44737	10.4542	2.06741e-24	9.63861e-24	44.4123
HNRNPC	0.724062	5.79524	14.5398	8.41609e-44	2.63959e-42	88.6536
WDR74	0.723193	2.98093	12.4871	1.76816e-33	1.64869e-32	65.0808
UTP14A	0.720601	2.90124	13.3699	8.76151e-38	1.31423e-36	74.9075
CTU2	0.711902	2.45837	11.5177	5.30582e-29	3.21142e-28	54.8695
QTRT1	0.707554	3.16578	8.48263	7.33454e-17	2.14442e-16	27.2601
IGF2BP1	0.70633	0.681861	5.07719	4.52394e-07	7.32752e-07	5.24146
MTX1	0.703841	2.78685	12.3142	1.16309e-32	1.00316e-31	63.2142
CPSF6	0.703158	3.68716	12.4606	2.36277e-33	2.14515e-32	64.7935
NFS1	0.700781	2.44065	12.7408	1.07594e-34	1.23733e-33	67.8552
TCOF1	0.696474	2.78439	9.66472	3.11469e-21	1.11934e-20	37.1837
RUVBL2	0.695674	4.61121	8.7545	7.98127e-18	2.39438e-17	29.444
LSM1	0.69396	3.83017	7.049	3.24617e-12	7.17903e-12	16.7578
APRT	0.693856	5.70294	8.35488	2.03757e-16	5.8096e-16	26.2547
CYFIP2	-0.691241	2.01786	-6.01516	2.47258e-09	4.63609e-09	10.2836
RRP36	0.687056	4.37463	11.8554	1.56872e-30	1.10451e-29	58.356
BID	0.679835	3.32315	6.65635	4.49884e-11	9.40667e-11	14.1878
TET3	0.675739	2.31539	7.11116	2.11532e-12	4.73887e-12	17.1769
UTP6	0.666267	3.12097	12.5272	1.13927e-33	1.123e-32	65.5164
METTL8	0.658799	1.56938	10.0482	9.43948e-23	3.92364e-22	40.6363
RPS5	0.65609	7.28545	6.33621	3.47792e-10	6.89526e-10	12.1927
MPHOSPH10	0.649852	3.40862	12.0066	3.16436e-31	2.42601e-30	59.9416
TRMT61B	0.645112	2.81257	10.0799	7.03678e-23	2.99715e-22	40.9265
RAMAC	0.637287	3.05651	10.4253	2.72384e-24	1.25297e-23	44.1397
DCPS	0.635379	2.75739	10.6205	4.17435e-25	2.02838e-24	45.994
TPRKB	0.632696	3.33183	9.3232	6.3835e-20	2.09744e-19	34.2035
NOC4L	0.632643	3.565	9.00077	1.01739e-18	3.13392e-18	31.4736
IFIT5	-0.623575	2.90363	-7.27588	6.69359e-13	1.54986e-12	18.3038
MRM2	0.61886	3.77402	10.3474	5.71587e-24	2.56101e-23	43.4071
SNRPD3	0.611485	5.17909	8.42432	1.17118e-16	3.36714e-16	26.7996
TRMT112	0.603073	6.33327	8.29953	3.15932e-16	8.86151e-16	25.8233
UTP18	0.590519	4.03774	9.19559	1.92817e-19	6.10293e-19	33.1133

## Sheet: Table S3
Table S3. Spearman correlation analysis between RM score with immune cell enrichment score
Immune cells	cor	p.value
Activated B cell	-0.378641	2.63543e-35
Activated CD4 T cell	0.151904	1.46483e-06
Activated CD8 T cell	-0.180753	9.20849e-09
Activated dendritic cell	-0.427647	1.49891e-45
CD56bright natural killer cell	0.278904	2.97629e-19
CD56dim natural killer cell	-0.370115	1.07951e-33
Central memory CD4 T cell	-0.591513	4.84961e-95
Central memory CD8 T cell	-0.322068	1.7952e-25
Effector memeory CD4 T cell	-0.167933	9.76088e-08
Effector memeory CD8 T cell	-0.4927	4.90116e-62
Eosinophil	-0.540835	9.60066e-77
Gamma delta T cell	-0.27781	4.14814e-19
Immature B cell	-0.43746	8.1595e-48
Immature dendritic cell	-0.478919	3.06061e-58
Macrophage	-0.456196	2.38557e-52
Mast cell	-0.596015	7.94293e-97
MDSC	-0.491659	9.61847e-62
Memory B cell	-0.0265915	0.401857
Monocyte	-0.547187	7.2178e-79
Natural killer cell	-0.606164	5.87608e-101
Natural killer T cell	-0.237059	3.44608e-14
Neutrophil	-0.325853	4.54692e-26
Plasmacytoid dendritic cell	-0.372898	3.2518e-34
Regulatory T cell	-0.474757	3.96596e-57
T follicular helper cell	-0.519922	4.60571e-70
Type 1 T helper cell	-0.430504	3.34337e-46
Type 17 T helper cell	-0.499249	6.67987e-64
Type 2 T helper cell	-0.151865	1.47406e-06

## Sheet: Table S4
Table S4. Spearman correlation analysis between RM score with immune checkpoint gene expression
Immune checkpoint genes	cor	p.value
ADORA2A	-0.358634	1.34612e-31
BTLA	-0.393813	2.69585e-38
BTN2A1	-0.304216	9.00175e-23
BTN2A2	-0.422985	1.67995e-44
BTN3A1	-0.432948	9.16178e-47
BTNL3	-0.123388	9.45751e-05
BTNL9	-0.345293	2.87788e-29
CD160	-0.367461	3.35227e-33
CD209	-0.328968	1.44741e-26
CD226	-0.40733	4.28367e-41
CD27	-0.33776	5.31966e-28
CD274	-0.0311004	0.326831
CD276	0.186263	3.16323e-09
CD28	-0.50996	4.84454e-67
CD40	-0.125304	7.33394e-05
CD40LG	-0.573274	4.36401e-88
CD47	-0.42034	6.51023e-44
CD70	-0.0700544	0.0270483
CD80	-0.378352	2.99418e-35
CD86	-0.402625	4.17671e-40
CD96	-0.316309	1.39758e-24
CEACAM1	-0.377249	4.8687e-35
CTLA4	-0.297294	8.95792e-22
HAVCR2	-0.397599	4.56732e-39
HLA-A	-0.32945	1.21071e-26
HLA-B	-0.362367	2.86457e-32
HLA-C	-0.369212	1.58907e-33
HLA-DMA	-0.570355	5.15788e-87
HLA-DMB	-0.494638	1.38813e-62
HLA-DOA	-0.542146	3.52978e-77
HLA-DOB	-0.356397	3.36986e-31
HLA-DPA1	-0.534223	1.39723e-74
HLA-DPB1	-0.551076	3.43223e-80
HLA-DQA1	-0.469515	9.50581e-56
HLA-DQB1	-0.499229	6.77057e-64
HLA-DRA	-0.495103	1.02426e-62
HLA-DRB1	-0.507192	3.21698e-66
HLA-DRB5	-0.494023	2.07276e-62
HLA-E	-0.458082	8.03735e-53
HLA-F	-0.345275	2.89916e-29
HLA-G	-0.271567	2.68011e-18
ICOS	-0.311706	6.97953e-24
ICOSLG	-0.104958	0.000908462
IDO1	-0.0944196	0.00285667
KIR2DL1	-0.138136	1.21427e-05
KIR2DL3	-0.110257	0.000490481
KIR2DL4	0.079147	0.0124678
KIR3DL1	-0.186873	2.80509e-09
KIR3DL2	-0.131695	3.05715e-05
KIR3DL3	0.00804966	0.799706
LAG3	-0.0505329	0.110979
LGALS9	-0.29727	9.02719e-22
PDCD1	-0.201596	1.35994e-10
PDCD1LG2	-0.153506	1.13098e-06
PVR	-0.0381782	0.228663
SIRPA	-0.25385	4.12138e-16
TDO2	-0.0187598	0.55428
TIGIT	-0.258749	1.06384e-16
TNFRSF14	-0.464679	1.6969e-54
TNFRSF18	0.206389	4.82336e-11
TNFRSF4	-0.339943	2.30313e-28
TNFRSF9	-0.213765	9.31079e-12
TNFSF14	-0.496415	4.33426e-63
TNFSF18	0.0246557	0.437004
TNFSF4	-0.132259	2.82435e-05
TNFSF9	0.0337992	0.286582
VTCN1	0.0552292	0.0814829

## Sheet: Table S5
Table S5. RNA Modification-Related Genes independently impact OS by univariate cox regression
Genes	coef	se	z	p.value	HR	HRse	HRz	HRp	HRCILL	HRCIUL
AC027117.1	-0.36	0.103	-3.505	0	0.697	0.072	-4.219	0	0.589	0.826
AL161431.1	0.327	0.102	3.2	0.001	1.387	0.142	2.729	0.006	1.172	1.642
AC131157.1	-0.32	0.105	-3.048	0.002	0.726	0.076	-3.592	0	0.611	0.863
PTCSC3	-0.297	0.102	-2.926	0.003	0.743	0.075	-3.407	0.001	0.629	0.878
AC021683.3	-0.3	0.101	-2.958	0.003	0.741	0.075	-3.449	0.001	0.627	0.875
AC124248.1	-0.29	0.101	-2.864	0.004	0.748	0.076	-3.323	0.001	0.633	0.884
LINC02253	0.294	0.102	2.892	0.004	1.341	0.136	2.506	0.012	1.135	1.585
AP000688.1	-0.294	0.101	-2.897	0.004	0.746	0.076	-3.367	0.001	0.631	0.881
LNCTAM34A	-0.288	0.102	-2.831	0.005	0.749	0.076	-3.281	0.001	0.634	0.886
AC023824.3	0.297	0.107	2.77	0.006	1.346	0.144	2.397	0.017	1.128	1.606
LINC01426	-0.275	0.102	-2.706	0.007	0.76	0.077	-3.114	0.002	0.643	0.898
AC005332.3	-0.269	0.102	-2.633	0.008	0.764	0.078	-3.022	0.003	0.646	0.904
AC009312.1	-0.267	0.101	-2.633	0.008	0.766	0.078	-3.017	0.003	0.648	0.905
LINC01280	-0.276	0.103	-2.665	0.008	0.759	0.079	-3.069	0.002	0.64	0.9
AL161757.5	-0.301	0.118	-2.556	0.011	0.74	0.087	-2.982	0.003	0.61	0.898
AP000829.1	0.256	0.101	2.525	0.012	1.291	0.131	2.228	0.026	1.093	1.525
AC087071.1	-0.25	0.102	-2.453	0.014	0.779	0.079	-2.786	0.005	0.659	0.921
AC093159.1	-0.248	0.101	-2.45	0.014	0.78	0.079	-2.781	0.005	0.66	0.922
LINC00928	0.25	0.101	2.468	0.014	1.283	0.13	2.184	0.029	1.087	1.516
AL135999.3	-0.245	0.102	-2.416	0.016	0.782	0.079	-2.738	0.006	0.662	0.925
AC027031.2	0.242	0.101	2.386	0.017	1.274	0.129	2.119	0.034	1.078	1.505
AL109936.3	-0.243	0.102	-2.397	0.017	0.784	0.08	-2.714	0.007	0.663	0.926
GASAL1	0.242	0.101	2.392	0.017	1.274	0.129	2.125	0.034	1.078	1.504
AC022098.2	-0.241	0.102	-2.373	0.018	0.785	0.08	-2.684	0.007	0.664	0.929
AC015660.1	0.239	0.101	2.361	0.018	1.27	0.128	2.1	0.036	1.075	1.5
LINC02518	0.238	0.101	2.352	0.019	1.269	0.129	2.092	0.036	1.074	1.5
AL035425.4	-0.236	0.101	-2.332	0.02	0.79	0.08	-2.63	0.009	0.669	0.933
AP000679.1	0.236	0.101	2.331	0.02	1.267	0.129	2.076	0.038	1.072	1.497
AC008759.3	-0.23	0.102	-2.267	0.023	0.794	0.081	-2.55	0.011	0.672	0.939
AP003721.3	-0.233	0.103	-2.269	0.023	0.792	0.081	-2.555	0.011	0.669	0.938
AC008074.2	-0.228	0.101	-2.257	0.024	0.796	0.081	-2.535	0.011	0.674	0.94
AC106786.1	-0.226	0.101	-2.236	0.025	0.798	0.081	-2.509	0.012	0.675	0.942
AC106738.2	-0.228	0.102	-2.246	0.025	0.796	0.081	-2.522	0.012	0.674	0.941
AL049555.1	0.224	0.102	2.206	0.027	1.251	0.127	1.976	0.048	1.059	1.479
AP003680.1	0.224	0.101	2.217	0.027	1.251	0.127	1.986	0.047	1.06	1.478
LINC01964	-0.233	0.106	-2.205	0.027	0.792	0.084	-2.483	0.013	0.666	0.943
AC008496.2	-0.223	0.102	-2.19	0.029	0.8	0.081	-2.453	0.014	0.677	0.946
BX293535.1	-0.219	0.101	-2.16	0.031	0.804	0.081	-2.414	0.016	0.68	0.949
CASC8	0.219	0.101	2.161	0.031	1.245	0.126	1.941	0.052	1.054	1.47
AC245041.1	0.217	0.101	2.142	0.032	1.242	0.126	1.926	0.054	1.052	1.466
VIM-AS1	-0.218	0.102	-2.145	0.032	0.804	0.082	-2.397	0.017	0.68	0.95
CASC19	0.218	0.101	2.145	0.032	1.243	0.126	1.928	0.054	1.052	1.469
LINC01807	0.217	0.101	2.139	0.032	1.242	0.126	1.923	0.054	1.051	1.467
AC080023.1	0.217	0.101	2.144	0.032	1.242	0.126	1.928	0.054	1.052	1.467
LINC02269	0.22	0.104	2.121	0.034	1.246	0.129	1.904	0.057	1.051	1.477
AC106739.1	0.215	0.102	2.107	0.035	1.24	0.127	1.896	0.058	1.048	1.468
AL445183.2	-0.214	0.101	-2.107	0.035	0.808	0.082	-2.349	0.019	0.683	0.954
LINC01010	-0.212	0.101	-2.095	0.036	0.809	0.082	-2.333	0.02	0.685	0.956
LINC01843	0.208	0.101	2.05	0.04	1.231	0.125	1.851	0.064	1.042	1.455
AC112236.1	0.21	0.102	2.057	0.04	1.233	0.126	1.855	0.064	1.043	1.458
LINC00557	-0.213	0.103	-2.057	0.04	0.808	0.084	-2.292	0.022	0.682	0.958
LINC01524	0.208	0.101	2.052	0.04	1.231	0.125	1.853	0.064	1.042	1.454
AC036176.3	0.207	0.101	2.04	0.041	1.23	0.125	1.843	0.065	1.041	1.453
AC109462.1	-0.206	0.101	-2.038	0.042	0.814	0.082	-2.263	0.024	0.689	0.961
AC019197.1	-0.205	0.101	-2.025	0.043	0.815	0.082	-2.247	0.025	0.69	0.962
AL512274.1	0.202	0.101	2.001	0.045	1.224	0.124	1.812	0.07	1.037	1.446
NKX2-1-AS1	-0.203	0.102	-1.999	0.046	0.816	0.083	-2.217	0.027	0.691	0.965
AL035425.2	-0.202	0.101	-1.996	0.046	0.817	0.083	-2.212	0.027	0.692	0.965
AC026471.3	-0.202	0.102	-1.984	0.047	0.817	0.083	-2.198	0.028	0.691	0.966
TDRKH-AS1	-0.201	0.102	-1.973	0.048	0.818	0.083	-2.185	0.029	0.692	0.967
C10orf91	0.201	0.101	1.977	0.048	1.222	0.124	1.792	0.073	1.034	1.444
SH3PXD2A-AS1	0.2	0.101	1.971	0.049	1.221	0.124	1.786	0.074	1.034	1.442
SOX2-OT	-0.2	0.102	-1.97	0.049	0.819	0.083	-2.181	0.029	0.693	0.968

## Sheet: Table S6
Table S6 Spearman correlation analysis between LINC02253 with RM genes
Gene id	correlation_spearman	pvalue_spearman	padj_spearman
LINC02253	1	0	0
ADAD2	0.48164	2.26981e-62	3.93812e-60
PHGDH	0.473066	6.13751e-60	7.09905e-58
NCBP2	0.470835	2.56726e-59	2.2271e-57
SNRPD3	0.439317	5.19012e-51	3.60194e-49
NUDT11	0.43361	1.34303e-49	7.7672e-48
MRPS11	0.427456	4.18255e-48	2.07335e-46
TET3	0.404345	9.15235e-43	3.96983e-41
FBL	0.402959	1.85649e-42	7.15782e-41
RAMAC	0.402059	2.93234e-42	1.01752e-40
EIF4G1	0.401653	3.60329e-42	1.13668e-40
BID	0.397129	3.50546e-41	1.01366e-39
TRMT6	0.391948	4.54319e-40	1.12606e-38
METTL8	0.387393	4.1631e-39	9.63063e-38
NOP56	0.386975	5.09378e-39	1.10471e-37
WDR75	0.386679	5.87416e-39	1.19902e-37
IGF2BP1	0.385129	1.23642e-38	2.38355e-37
NCK1	0.384463	1.69991e-38	3.10457e-37
YBX1	0.376819	6.23834e-37	1.08235e-35
IGF2BP3	0.375994	9.15287e-37	1.5124e-35
NUDT1	0.372976	3.68157e-36	5.80684e-35
IGF2BP2	0.372879	3.84993e-36	5.80838e-35
DDX49	0.371621	6.84559e-36	9.89758e-35
NOP2	0.365271	1.20469e-34	1.67212e-33
TRMT10C	0.358972	1.94493e-33	2.59573e-32
ADA	0.356626	5.39419e-33	6.93253e-32
DKC1	0.356313	6.17581e-33	7.65359e-32
MRPS12	0.355491	8.80962e-33	1.05412e-31
SNRPD1	0.353697	1.90472e-32	2.20313e-31
SNRPB	0.351188	5.55501e-32	6.21803e-31
TRMT61B	0.345097	7.17081e-31	7.46874e-30
SNRPG	0.345048	7.31807e-31	7.46874e-30
PNO1	0.343128	1.62047e-30	1.60658e-29
SNRPD2	0.341135	3.67451e-30	3.54182e-29
QTRT2	0.340136	5.52833e-30	5.18467e-29
TRIT1	0.339127	8.33689e-30	7.61289e-29
APOBEC3B	0.336211	2.70936e-29	2.41063e-28
WDR43	0.335261	3.96656e-29	3.44099e-28
CHAF1A	0.332812	1.05345e-28	8.91578e-28
TRMU	0.331948	1.48419e-28	1.22622e-27
SNRPF	0.331565	1.72708e-28	1.39371e-27
TPRKB	0.32824	6.37511e-28	5.02765e-27
CYC1	0.327543	8.36504e-28	6.45037e-27
RUVBL2	0.323552	3.91102e-27	2.95027e-26
NSUN2	0.319901	1.57135e-26	1.16013e-25
EIF3D	0.319317	1.95967e-26	1.41668e-25
RFC2	0.318486	2.68079e-26	1.89844e-25
TET1	0.318257	2.92113e-26	2.02726e-25
MOCS3	0.316956	4.75875e-26	3.23782e-25
MPHOSPH10	0.313848	1.51178e-25	1.00882e-24
LSM1	0.312029	2.95498e-25	1.89885e-24
AGO2	0.311531	3.54776e-25	2.23832e-24
AP2S1	0.308562	1.04653e-24	6.48475e-24
METTL5	0.304801	4.04819e-24	2.42193e-23
RPUSD2	0.299321	2.80464e-23	1.64951e-22
HSD17B10	0.298684	3.50388e-23	2.02641e-22
UTP4	0.298608	3.59698e-23	2.04615e-22
KRR1	0.29769	4.95038e-23	2.77061e-22
WTAP	0.294759	1.36172e-22	7.50028e-22
NUDT10	0.293483	2.10793e-22	1.14289e-21
TRUB1	0.292622	2.82704e-22	1.5092e-21
RNGTT	0.292387	3.06262e-22	1.6102e-21
MRTO4	0.291482	4.1628e-22	2.15596e-21
CPSF6	0.287953	1.36453e-21	6.96312e-21
APOBEC3F	0.284501	4.28827e-21	2.15657e-20
EMG1	0.283316	6.33077e-21	3.13826e-20
IMP4	0.283032	6.94673e-21	3.39509e-20
HSP90B1	0.278674	2.85837e-20	1.37758e-19
IMP3	0.278046	3.49696e-20	1.66225e-19
HEATR1	0.276544	5.65348e-20	2.65103e-19
LCMT2	0.274562	1.06094e-19	4.87624e-19
NOP58	0.274541	1.068e-19	4.87624e-19
PUS7	0.273016	1.72708e-19	7.78308e-19
SNU13	0.271453	2.81777e-19	1.23768e-18
TRMT2A	0.267701	9.00868e-19	3.90752e-18
TRMT12	0.262443	4.45193e-18	1.88393e-17
RRP7A	0.261534	5.84728e-18	2.44459e-17
DCAF13	0.260166	8.79722e-18	3.63409e-17
APOBEC3C	0.259921	9.46221e-18	3.86281e-17
WDR3	0.257212	2.10702e-17	8.5016e-17
SNUPN	0.256169	2.86044e-17	1.12792e-16
ELAVL1	0.255208	3.78647e-17	1.4763e-16
CPSF7	0.254584	4.53987e-17	1.75037e-16
WDR4	0.250414	1.50802e-16	5.75035e-16
ALYREF	0.249658	1.87001e-16	7.0532e-16
MTO1	0.246545	4.50267e-16	1.68003e-15
NOL11	0.24486	7.20916e-16	2.66126e-15
SNRPE	0.244247	8.547e-16	3.12191e-15
LRPPRC	0.24411	8.87959e-16	3.2096e-15
PUS1	0.243174	1.15049e-15	4.11566e-15
NUDT3	0.242321	1.45529e-15	5.1529e-15
NOLC1	0.241668	1.74112e-15	6.1027e-15
EXOSC4	0.238694	3.91498e-15	1.3585e-14
TGS1	0.238471	4.15835e-15	1.42866e-14
PDCD11	0.237813	4.96667e-15	1.67324e-14
HNRNPA2B1	0.23732	5.67066e-15	1.89204e-14
UQCRC1	0.237142	5.94942e-15	1.96614e-14
GTPBP3	0.236288	7.48122e-15	2.44904e-14
NAT10	0.236049	7.97453e-15	2.58613e-14
DHX37	0.234212	1.3004e-14	4.17814e-14
ABT1	0.231395	2.73079e-14	8.61441e-14
FTSJ1	0.230071	3.85689e-14	1.19495e-13
RPS7	0.226661	9.29311e-14	2.82869e-13
SMC3	0.225818	1.15248e-13	3.47749e-13
DDX21	0.225075	1.39234e-13	4.12941e-13
NFS1	0.223369	2.14339e-13	6.30302e-13
NOC4L	0.22221	2.86812e-13	8.36333e-13
CTU1	0.222144	2.91585e-13	8.43166e-13
NOP10	0.222071	2.96954e-13	8.51594e-13
METTL1	0.214653	1.83972e-12	5.19011e-12
UTP18	0.213522	2.41584e-12	6.76044e-12
HNRNPC	0.213398	2.48839e-12	6.90776e-12
NSUN3	0.210883	4.53354e-12	1.23869e-11
ELP4	0.206419	1.29026e-11	3.47071e-11
PSMC3	0.205632	1.54769e-11	4.13115e-11
RBMX	0.20523	1.69815e-11	4.49816e-11
CYFIP1	0.203271	2.65983e-11	6.99214e-11
UTP11	0.2031	2.7654e-11	7.215e-11
NUDT21	0.198006	8.69164e-11	2.25074e-10
PRPF40A	0.197427	9.88176e-11	2.53998e-10
FBLL1	0.196266	1.27653e-10	3.25702e-10
TCOF1	0.195906	1.38145e-10	3.499e-10
TRMT112	0.193021	2.58933e-10	6.51085e-10
RRP36	0.192509	2.89182e-10	7.21914e-10
DUS2	0.191956	3.25699e-10	8.07267e-10
TP53RK	0.190876	4.10494e-10	1.00311e-09
PCIF1	0.189406	5.61119e-10	1.34282e-09
FAHD2A	0.189105	5.98058e-10	1.42141e-09
NT5DC2	0.183039	2.11312e-09	4.88835e-09
HNRNPA1	0.181167	3.0935e-09	7.10891e-09
FCF1	0.176033	8.61688e-09	1.96714e-08
WDR74	0.175251	1.00471e-08	2.27865e-08
MRPL12	0.174705	1.11774e-08	2.51854e-08
TRMT1	0.171848	1.94326e-08	4.29498e-08
ADAT2	0.167694	4.27181e-08	9.32275e-08
NAA15	0.167108	4.76644e-08	1.03372e-07
DDX47	0.166004	5.85399e-08	1.2617e-07
APOBEC3A	0.165827	6.04926e-08	1.29574e-07
TRMT11	0.164931	7.13742e-08	1.51944e-07
PSMC5	0.161805	1.26269e-07	2.67166e-07
ELP1	0.161165	1.4173e-07	2.98063e-07
TET2	0.160674	1.54806e-07	3.236e-07
ALKBH3	0.160194	1.68719e-07	3.48485e-07
TRIB3	0.159283	1.98499e-07	4.07568e-07
BCDIN3D	0.158824	2.15385e-07	4.39638e-07
PUS7L	0.157826	2.56936e-07	5.21385e-07
SPEN	0.156087	3.48617e-07	7.03314e-07
TFB1M	0.155968	3.55923e-07	7.13902e-07
SLBP	0.154367	4.69816e-07	9.36931e-07
NCBP1	0.152929	6.01436e-07	1.19256e-06
BMS1	0.150703	8.77729e-07	1.73052e-06
MTERF4	-0.160469	1.60593e-07	3.33687e-07
METTL14	-0.168453	3.70473e-08	8.13634e-08
TTC3	-0.174245	1.2226e-08	2.7195e-08
NUDT12	-0.174313	1.20658e-08	2.70119e-08
UFC1	-0.18362	1.8761e-09	4.36916e-09
PPP1R7	-0.187521	8.34883e-10	1.95746e-09
EIF4E1B	-0.188983	6.13748e-10	1.44878e-09
DLEC1	-0.189796	5.16642e-10	1.24496e-09
TSPAN31	-0.189948	5.00214e-10	1.21381e-09
NOP53	-0.191038	3.9648e-10	9.75734e-10
NCBP2L	-0.210807	4.61576e-12	1.2513e-11
PDXK	-0.211023	4.38481e-12	1.20756e-11
FLII	-0.219278	5.94707e-13	1.6915e-12
APOBEC2	-0.225563	1.23003e-13	3.6795e-13
ISCU	-0.226791	8.99058e-14	2.76082e-13
POLR2L	-0.230538	3.41555e-14	1.06775e-13
NSUN7	-0.233947	1.39488e-14	4.44059e-14
NME6	-0.238285	4.37222e-15	1.48741e-14
APEH	-0.257158	2.14034e-17	8.53675e-17
THUMPD1	-0.265224	1.92099e-18	8.22944e-18
ADARB1	-0.272076	2.31893e-19	1.03163e-18
IFIT5	-0.305949	2.68396e-24	1.63392e-23
CYFIP2	-0.312924	2.12639e-25	1.39219e-24
EIF4E3	-0.348754	1.55451e-31	1.68567e-30
RBM47	-0.39484	1.09318e-40	2.91795e-39

## Sheet: Table S7
Table S7. Identification of RM-related gene signature in two clusters
Genes	Symbol	Cluster
NKX2-1	NKX2-1	cluster1
TMEM125	TMEM125	cluster1
ARRB1	ARRB1	cluster1
MBIP	MBIP	cluster1
ST3GAL5	ST3GAL5	cluster1
SNTB1	SNTB1	cluster1
RORC	RORC	cluster1
RGL3	RGL3	cluster1
LPCAT1	LPCAT1	cluster1
CLDN3	CLDN3	cluster1
FMO5	FMO5	cluster1
SMPDL3B	SMPDL3B	cluster1
LMO3	LMO3	cluster1
KCNK5	KCNK5	cluster1
OCLN	OCLN	cluster1
DDAH1	DDAH1	cluster1
ACSL5	ACSL5	cluster1
PRR15L	PRR15L	cluster1
LPIN2	LPIN2	cluster1
GOLT1A	GOLT1A	cluster1
TMEM150A	TMEM150A	cluster1
CCNJL	CCNJL	cluster1
MLPH	MLPH	cluster1
ICA1	ICA1	cluster1
RAB17	RAB17	cluster1
TMC5	TMC5	cluster1
ENPP4	ENPP4	cluster1
CADPS2	CADPS2	cluster1
PLEKHB1	PLEKHB1	cluster1
HPN	HPN	cluster1
CGN	CGN	cluster1
C1orf210	C1orf210	cluster1
HID1	HID1	cluster1
EPOR	EPOR	cluster1
CAPN8	CAPN8	cluster1
RBM47	RBM47	cluster1
MUC1	MUC1	cluster1
TMEM45B	TMEM45B	cluster1
DNALI1	DNALI1	cluster1
ACAD8	ACAD8	cluster1
MGRN1	MGRN1	cluster1
ZDHHC9	ZDHHC9	cluster1
SLC9A3R2	SLC9A3R2	cluster1
RHOU	RHOU	cluster1
TSPAN12	TSPAN12	cluster1
ALDH3B1	ALDH3B1	cluster1
GALM	GALM	cluster1
SMIM14	SMIM14	cluster1
SLC44A4	SLC44A4	cluster1
CEACAM6	CEACAM6	cluster1
AC005332.3	AC005332.3	cluster1
SLC41A2	SLC41A2	cluster1
BSPRY	BSPRY	cluster1
SYTL3	SYTL3	cluster1
TJP3	TJP3	cluster1
VSTM2L	VSTM2L	cluster1
TMEM63A	TMEM63A	cluster1
TDRKH	TDRKH	cluster1
ENPP5	ENPP5	cluster1
EMB	EMB	cluster1
TPCN1	TPCN1	cluster1
TMEM53	TMEM53	cluster1
SLC43A3	SLC43A3	cluster1
SLC49A3	SLC49A3	cluster1
GLB1L2	GLB1L2	cluster1
CACFD1	CACFD1	cluster1
TLE2	TLE2	cluster1
SMIM22	SMIM22	cluster1
UNC13B	UNC13B	cluster1
LYSMD3	LYSMD3	cluster1
CRACR2B	CRACR2B	cluster1
EPB41L5	EPB41L5	cluster1
SPDEF	SPDEF	cluster1
IL6ST	IL6ST	cluster1
B3GNT7	B3GNT7	cluster1
RASEF	RASEF	cluster1
FAM107B	FAM107B	cluster1
PON3	PON3	cluster1
FNIP2	FNIP2	cluster1
CLIC6	CLIC6	cluster1
HSD17B11	HSD17B11	cluster1
LMO7	LMO7	cluster1
CASD1	CASD1	cluster1
FHOD1	FHOD1	cluster1
ZDHHC16	ZDHHC16	cluster1
FAM13A	FAM13A	cluster1
TMEM62	TMEM62	cluster1
ACBD4	ACBD4	cluster1
GSE1	GSE1	cluster1
NEK6	NEK6	cluster1
CYB561D2	CYB561D2	cluster1
ERBB3	ERBB3	cluster1
TCAIM	TCAIM	cluster1
TAPT1	TAPT1	cluster1
TRIQK	TRIQK	cluster1
OTULINL	OTULINL	cluster1
C11orf54	C11orf54	cluster1
KDR	KDR	cluster1
SUCLG2	SUCLG2	cluster1
CD63	CD63	cluster1
JADE1	JADE1	cluster1
PAG1	PAG1	cluster1
PNKD	PNKD	cluster1
QSOX1	QSOX1	cluster1
KIAA0319L	KIAA0319L	cluster1
NICN1	NICN1	cluster1
MFSD4A	MFSD4A	cluster1
AL591895.1	AL591895.1	cluster1
MRPS25	MRPS25	cluster1
GOLM1	GOLM1	cluster1
MGAT4A	MGAT4A	cluster1
FCHO2	FCHO2	cluster1
TMEM92	TMEM92	cluster1
ERGIC1	ERGIC1	cluster1
SNX25	SNX25	cluster1
YPEL3	YPEL3	cluster1
FN3K	FN3K	cluster1
LRRC20	LRRC20	cluster1
CHKA	CHKA	cluster1
SIGIRR	SIGIRR	cluster1
SHROOM3	SHROOM3	cluster1
CLDN23	CLDN23	cluster1
NRP1	NRP1	cluster1
GADD45G	GADD45G	cluster1
DNAJC12	DNAJC12	cluster1
MMP15	MMP15	cluster1
ARHGAP12	ARHGAP12	cluster1
SH3BGRL2	SH3BGRL2	cluster1
SUOX	SUOX	cluster1
FAM174B	FAM174B	cluster1
PGAP6	PGAP6	cluster1
FNBP1L	FNBP1L	cluster1
MACC1	MACC1	cluster1
DEPTOR	DEPTOR	cluster1
P4HTM	P4HTM	cluster1
MAGI3	MAGI3	cluster1
ZDHHC21	ZDHHC21	cluster1
AC005332.6	AC005332.6	cluster1
XKR8	XKR8	cluster1
PWWP2A	PWWP2A	cluster1
TREM1	TREM1	cluster1
LLGL2	LLGL2	cluster1
CABLES1	CABLES1	cluster1
KRT7	KRT7	cluster1
CCPG1	CCPG1	cluster1
HNMT	HNMT	cluster1
NECAB3	NECAB3	cluster1
RAPGEF2	RAPGEF2	cluster1
ABCC3	ABCC3	cluster1
RARA	RARA	cluster1
SLC25A16	SLC25A16	cluster1
SOAT1	SOAT1	cluster1
CMTM8	CMTM8	cluster1
SYNE4	SYNE4	cluster1
CXXC5	CXXC5	cluster1
MYO5C	MYO5C	cluster1
TSPAN13	TSPAN13	cluster1
PON2	PON2	cluster1
TMED5	TMED5	cluster1
ARFGEF3	ARFGEF3	cluster1
CADM1	CADM1	cluster1
TESC	TESC	cluster1
TRAM1	TRAM1	cluster1
RASD1	RASD1	cluster1
FAM8A1	FAM8A1	cluster1
CRIP2	CRIP2	cluster1
FOXJ1	FOXJ1	cluster1
PAFAH2	PAFAH2	cluster1
PRSS8	PRSS8	cluster1
SLC37A1	SLC37A1	cluster1
AGPAT2	AGPAT2	cluster1
TMF1	TMF1	cluster1
PLXND1	PLXND1	cluster1
PTP4A2	PTP4A2	cluster1
PLEKHA6	PLEKHA6	cluster1
CYB561	CYB561	cluster1
PRKAB1	PRKAB1	cluster1
GGCX	GGCX	cluster1
SVIP	SVIP	cluster1
TUSC2	TUSC2	cluster1
AC010503.5	AC010503.5	cluster1
MYO6	MYO6	cluster1
MACO1	MACO1	cluster1
CTC1	CTC1	cluster1
DGKD	DGKD	cluster1
AGR2	AGR2	cluster1
ALDH6A1	ALDH6A1	cluster1
AC015922.3	AC015922.3	cluster1
SPINK1	SPINK1	cluster1
CNOT8	CNOT8	cluster1
CD46	CD46	cluster1
SPATA13	SPATA13	cluster1
SAR1B	SAR1B	cluster1
SNX30	SNX30	cluster1
TMEM50B	TMEM50B	cluster1
BMF	BMF	cluster1
P2RX4	P2RX4	cluster1
RBSN	RBSN	cluster1
CD2AP	CD2AP	cluster1
GDF15	GDF15	cluster1
EVA1A	EVA1A	cluster1
ZBTB18	ZBTB18	cluster1
INPPL1	INPPL1	cluster1
SLC44A3	SLC44A3	cluster1
FAM177A1	FAM177A1	cluster1
SLC25A20	SLC25A20	cluster1
MINDY1	MINDY1	cluster1
RASSF3	RASSF3	cluster1
CDK2AP2	CDK2AP2	cluster1
PDXDC1	PDXDC1	cluster1
ADCY6	ADCY6	cluster1
SDSL	SDSL	cluster1
PLAAT3	PLAAT3	cluster1
CREB3L2	CREB3L2	cluster1
CD99L2	CD99L2	cluster1
VWA1	VWA1	cluster1
NTHL1	NTHL1	cluster1
SIL1	SIL1	cluster1
PLA2G12A	PLA2G12A	cluster1
TCIM	TCIM	cluster1
LZTS3	LZTS3	cluster1
ACSF2	ACSF2	cluster1
TRAK2	TRAK2	cluster1
SLFN13	SLFN13	cluster1
PGPEP1	PGPEP1	cluster1
AC244090.1	AC244090.1	cluster1
TMEM175	TMEM175	cluster1
QPRT	QPRT	cluster1
GPRC5A	GPRC5A	cluster1
TSPAN15	TSPAN15	cluster1
CRELD1	CRELD1	cluster1
EPCAM	EPCAM	cluster1
SGPP1	SGPP1	cluster1
MARVELD2	MARVELD2	cluster1
C2CD4D-AS1	C2CD4D-AS1	cluster1
TCTA	TCTA	cluster1
TMEM219	TMEM219	cluster1
GRAMD2B	GRAMD2B	cluster1
LRBA	LRBA	cluster1
PARP8	PARP8	cluster1
ZNF281	ZNF281	cluster1
TMCO4	TMCO4	cluster1
MTHFR	MTHFR	cluster1
AC135050.6	AC135050.6	cluster1
RASSF7	RASSF7	cluster1
ST7	ST7	cluster1
ANG	ANG	cluster1
SLC16A4	SLC16A4	cluster1
CNPPD1	CNPPD1	cluster1
TENT5A	TENT5A	cluster1
SYT7	SYT7	cluster1
PHC2	PHC2	cluster1
LRATD2	LRATD2	cluster1
MPP7	MPP7	cluster1
METTL7B	METTL7B	cluster1
TMBIM4	TMBIM4	cluster1
USP27X	USP27X	cluster1
PHYH	PHYH	cluster1
GCA	GCA	cluster1
AC007405.4	AC007405.4	cluster1
UCP2	UCP2	cluster1
GAB2	GAB2	cluster1
GMPPB	GMPPB	cluster1
RUFY1	RUFY1	cluster1
SHISA4	SHISA4	cluster1
GALE	GALE	cluster1
DIPK1B	DIPK1B	cluster1
AKTIP	AKTIP	cluster1
PI4K2B	PI4K2B	cluster1
PTTG1IP	PTTG1IP	cluster1
C1orf198	C1orf198	cluster1
GRAMD1A	GRAMD1A	cluster1
GUSB	GUSB	cluster1
PARD6B	PARD6B	cluster1
NDFIP1	NDFIP1	cluster1
ERRFI1	ERRFI1	cluster1
DBNDD1	DBNDD1	cluster1
WWC1	WWC1	cluster1
PLS1	PLS1	cluster1
PDK4	PDK4	cluster1
SHROOM1	SHROOM1	cluster1
SLC43A1	SLC43A1	cluster1
AL355312.4	AL355312.4	cluster1
PRKAR1A	PRKAR1A	cluster1
FGFRL1	FGFRL1	cluster1
FAAH	FAAH	cluster1
SNX21	SNX21	cluster1
OCEL1	OCEL1	cluster1
BIN1	BIN1	cluster1
GNG11	GNG11	cluster1
PRRC1	PRRC1	cluster1
LIFR	LIFR	cluster1
ZBTB10	ZBTB10	cluster1
PSEN2	PSEN2	cluster1
FITM2	FITM2	cluster1
FZD5	FZD5	cluster1
CRYZ	CRYZ	cluster1
STARD10	STARD10	cluster1
KIF13B	KIF13B	cluster1
RND1	RND1	cluster1
UNC93B1	UNC93B1	cluster1
GFPT1	GFPT1	cluster1
SYVN1	SYVN1	cluster1
VPS11	VPS11	cluster1
SMCO4	SMCO4	cluster1
HPCAL1	HPCAL1	cluster1
SLC35A1	SLC35A1	cluster1
ACO1	ACO1	cluster1
AP2A2	AP2A2	cluster1
LFNG	LFNG	cluster1
MAPK9	MAPK9	cluster1
RNF146	RNF146	cluster1
ZFYVE16	ZFYVE16	cluster1
RNF115	RNF115	cluster1
VKORC1L1	VKORC1L1	cluster1
SIRT1	SIRT1	cluster1
AFAP1-AS1	AFAP1-AS1	cluster1
UMAD1	UMAD1	cluster1
SCNN1A	SCNN1A	cluster1
NUBP1	NUBP1	cluster1
DAPK1	DAPK1	cluster1
ERBB2	ERBB2	cluster1
ABCD3	ABCD3	cluster1
GLCCI1	GLCCI1	cluster1
SEL1L3	SEL1L3	cluster1
DNAJC3	DNAJC3	cluster1
ZC3H7A	ZC3H7A	cluster1
ALG1	ALG1	cluster1
ODR4	ODR4	cluster1
ERP27	ERP27	cluster1
FES	FES	cluster1
TRIM8	TRIM8	cluster1
ACAT1	ACAT1	cluster1
GORASP1	GORASP1	cluster1
AC008771.1	AC008771.1	cluster1
CAPN5	CAPN5	cluster1
DECR2	DECR2	cluster1
CCDC186	CCDC186	cluster1
DPY19L1	DPY19L1	cluster1
FNDC3A	FNDC3A	cluster1
RANGRF	RANGRF	cluster1
GET1	GET1	cluster1
HMGCL	HMGCL	cluster1
FOXP4	FOXP4	cluster1
GNS	GNS	cluster1
ZNF672	ZNF672	cluster1
MAGED2	MAGED2	cluster1
CLN3	CLN3	cluster1
RPS6KA3	RPS6KA3	cluster1
MRPS36	MRPS36	cluster1
KLHDC2	KLHDC2	cluster1
WDR55	WDR55	cluster1
UBE2D4	UBE2D4	cluster1
PTP4A3	PTP4A3	cluster1
CRLS1	CRLS1	cluster1
PCBD1	PCBD1	cluster1
SH3RF1	SH3RF1	cluster1
CERS2	CERS2	cluster1
CIT	CIT	cluster1
GPR160	GPR160	cluster1
NPRL2	NPRL2	cluster1
TOR4A	TOR4A	cluster1
SMURF2	SMURF2	cluster1
TADA2B	TADA2B	cluster1
GDE1	GDE1	cluster1
MICU1	MICU1	cluster1
NFATC4	NFATC4	cluster1
C12orf49	C12orf49	cluster1
HEIH	HEIH	cluster1
AC015922.2	AC015922.2	cluster1
MISP	MISP	cluster1
ALAS1	ALAS1	cluster1
ANTKMT	ANTKMT	cluster1
MROH6	MROH6	cluster1
SERPINB6	SERPINB6	cluster1
GCC2	GCC2	cluster1
LACTB2	LACTB2	cluster1
PCBP4	PCBP4	cluster1
SH2D4A	SH2D4A	cluster1
ARFIP1	ARFIP1	cluster1
ARHGEF2	ARHGEF2	cluster1
IL17RC	IL17RC	cluster1
FAM114A2	FAM114A2	cluster1
HYAL2	HYAL2	cluster1
RBPJ	RBPJ	cluster1
HOOK3	HOOK3	cluster1
SORT1	SORT1	cluster1
CFB	CFB	cluster1
GLB1	GLB1	cluster1
CLDN4	CLDN4	cluster1
RHOBTB3	RHOBTB3	cluster1
TTC38	TTC38	cluster1
SPSB2	SPSB2	cluster1
CMPK1	CMPK1	cluster1
SLC25A23	SLC25A23	cluster1
THUMPD1	THUMPD1	cluster1
TRIB1	TRIB1	cluster1
KRT18	KRT18	cluster1
CKLF	CKLF	cluster1
FAAH2	FAAH2	cluster1
PRSS16	PRSS16	cluster1
CEACAM1	CEACAM1	cluster1
PGRMC2	PGRMC2	cluster1
MCU	MCU	cluster1
CASC4	CASC4	cluster1
TMEM41B	TMEM41B	cluster1
MPC1	MPC1	cluster1
CLDN7	CLDN7	cluster1
TECPR1	TECPR1	cluster1
TP53I11	TP53I11	cluster1
TMEM80	TMEM80	cluster1
TMEM50A	TMEM50A	cluster1
SEC24A	SEC24A	cluster1
ANKRD28	ANKRD28	cluster1
RAB33B	RAB33B	cluster1
USP38	USP38	cluster1
TM7SF2	TM7SF2	cluster1
UFC1	UFC1	cluster1
PDHB	PDHB	cluster1
TMEM135	TMEM135	cluster1
KIT	KIT	cluster1
LIPH	LIPH	cluster1
ANXA9	ANXA9	cluster1
SLC19A2	SLC19A2	cluster1
SEC11C	SEC11C	cluster1
SMARCA1	SMARCA1	cluster1
CRLF1	CRLF1	cluster1
ZNF467	ZNF467	cluster1
OSBPL9	OSBPL9	cluster1
RAB15	RAB15	cluster1
SLC4A2	SLC4A2	cluster1
ZSWIM7	ZSWIM7	cluster1
MLLT3	MLLT3	cluster1
NUDT16L1	NUDT16L1	cluster1
RAD17	RAD17	cluster1
CZIB	CZIB	cluster1
TC2N	TC2N	cluster1
KRTCAP2	KRTCAP2	cluster1
PEX11B	PEX11B	cluster1
PTER	PTER	cluster1
CRB3	CRB3	cluster1
ASL	ASL	cluster1
STX3	STX3	cluster1
PDIK1L	PDIK1L	cluster1
ZNF33A	ZNF33A	cluster1
CCND3	CCND3	cluster1
HMGB3	HMGB3	cluster1
TMX4	TMX4	cluster1
EXOC6	EXOC6	cluster1
TFPI2	TFPI2	cluster1
PCM1	PCM1	cluster1
STARD3NL	STARD3NL	cluster1
CEMIP2	CEMIP2	cluster1
MEF2D	MEF2D	cluster1
STRADB	STRADB	cluster1
HEATR5A	HEATR5A	cluster1
PAPSS2	PAPSS2	cluster1
ARF4	ARF4	cluster1
PCTP	PCTP	cluster1
PNPLA2	PNPLA2	cluster1
TOR1AIP2	TOR1AIP2	cluster1
ZNF710	ZNF710	cluster1
XIAP	XIAP	cluster1
QPCT	QPCT	cluster1
SEC22B	SEC22B	cluster1
GLS	GLS	cluster1
DUSP4	DUSP4	cluster1
NME6	NME6	cluster1
CCDC107	CCDC107	cluster1
ZNF330	ZNF330	cluster1
PIGM	PIGM	cluster1
SEC22C	SEC22C	cluster1
HSDL2	HSDL2	cluster1
SLC50A1	SLC50A1	cluster1
CASP6	CASP6	cluster1
DDX19B	DDX19B	cluster1
TLCD1	TLCD1	cluster1
C1GALT1C1	C1GALT1C1	cluster1
ALDH7A1	ALDH7A1	cluster1
AMIGO2	AMIGO2	cluster1
ACOT2	ACOT2	cluster1
BET1	BET1	cluster1
ZBTB42	ZBTB42	cluster1
KLHDC10	KLHDC10	cluster1
CPT2	CPT2	cluster1
MLEC	MLEC	cluster1
DAP	DAP	cluster1
EPC1	EPC1	cluster1
SLC35E2B	SLC35E2B	cluster1
UBR1	UBR1	cluster1
TFCP2L1	TFCP2L1	cluster1
PHPT1	PHPT1	cluster1
FAM83E	FAM83E	cluster1
FGG	FGG	cluster1
TRIM5	TRIM5	cluster1
GFER	GFER	cluster1
FOXA1	FOXA1	cluster1
LAMTOR2	LAMTOR2	cluster1
ACAA2	ACAA2	cluster1
B4GAT1	B4GAT1	cluster1
FA2H	FA2H	cluster1
VPS35L	VPS35L	cluster1
HSBP1L1	HSBP1L1	cluster1
TMEM9	TMEM9	cluster1
TAX1BP1	TAX1BP1	cluster1
TXNRD2	TXNRD2	cluster1
GK	GK	cluster1
CACNB3	CACNB3	cluster1
DOP1B	DOP1B	cluster1
C1orf56	C1orf56	cluster1
SCAMP4	SCAMP4	cluster1
HSD3B7	HSD3B7	cluster1
SSR4	SSR4	cluster1
TRNAU1AP	TRNAU1AP	cluster1
CLCF1	CLCF1	cluster1
CAPN13	CAPN13	cluster1
MGST1	MGST1	cluster1
NFIB	NFIB	cluster1
NEU1	NEU1	cluster1
CTNS	CTNS	cluster1
STK32C	STK32C	cluster1
ST6GALNAC1	ST6GALNAC1	cluster1
GMPR	GMPR	cluster1
RAMP1	RAMP1	cluster1
EFNA5	EFNA5	cluster1
FBXO33	FBXO33	cluster1
FAM3B	FAM3B	cluster1
CCNG2	CCNG2	cluster1
GLYR1	GLYR1	cluster1
TCEAL1	TCEAL1	cluster1
C9orf64	C9orf64	cluster1
FKBP2	FKBP2	cluster1
NAV2	NAV2	cluster1
TMEM263	TMEM263	cluster1
CTSA	CTSA	cluster1
REEP6	REEP6	cluster1
TMED4	TMED4	cluster1
MED11	MED11	cluster1
MPZL3	MPZL3	cluster1
ZYG11B	ZYG11B	cluster1
ATP6V0E2	ATP6V0E2	cluster1
TSPAN8	TSPAN8	cluster1
GMPPA	GMPPA	cluster1
SEC24D	SEC24D	cluster1
PTPN18	PTPN18	cluster1
MANF	MANF	cluster1
RAB5A	RAB5A	cluster1
TMEM205	TMEM205	cluster1
DDAH2	DDAH2	cluster1
OSGEP	OSGEP	cluster1
WDR60	WDR60	cluster1
INSIG2	INSIG2	cluster1
SLC30A9	SLC30A9	cluster1
SLC29A1	SLC29A1	cluster1
TRIM68	TRIM68	cluster1
KIAA0232	KIAA0232	cluster1
EGFL7	EGFL7	cluster1
TFF3	TFF3	cluster1
MFSD13A	MFSD13A	cluster1
C11orf49	C11orf49	cluster1
NOL4L	NOL4L	cluster1
ZNF33B	ZNF33B	cluster1
PCMTD1	PCMTD1	cluster1
MSRB2	MSRB2	cluster1
AP1M2	AP1M2	cluster1
SLC25A37	SLC25A37	cluster1
MUC5B	MUC5B	cluster1
NADK	NADK	cluster1
RSPRY1	RSPRY1	cluster1
SLC17A5	SLC17A5	cluster1
C4orf48	C4orf48	cluster1
ISCU	ISCU	cluster1
TOP1	TOP1	cluster1
SLC11A2	SLC11A2	cluster1
CCSER2	CCSER2	cluster1
MST1R	MST1R	cluster1
GPAT4	GPAT4	cluster1
S100A13	S100A13	cluster1
DLG3	DLG3	cluster1
THYN1	THYN1	cluster1
AC009779.3	AC009779.3	cluster1
RFK	RFK	cluster1
SRD5A3	SRD5A3	cluster1
PCSK1N	PCSK1N	cluster1
REEP3	REEP3	cluster1
IBTK	IBTK	cluster1
SPOP	SPOP	cluster1
BPHL	BPHL	cluster1
NUCB2	NUCB2	cluster1
CP	CP	cluster1
SLC25A4	SLC25A4	cluster1
VEGFB	VEGFB	cluster1
MTFR1L	MTFR1L	cluster1
ANKRD13C	ANKRD13C	cluster1
PMF1	PMF1	cluster1
MIA3	MIA3	cluster1
NECTIN2	NECTIN2	cluster1
SLC30A5	SLC30A5	cluster1
PPP1R3B	PPP1R3B	cluster1
UPRT	UPRT	cluster1
MIEF2	MIEF2	cluster1
THEM5	THEM5	cluster1
RRP8	RRP8	cluster1
TSTD1	TSTD1	cluster1
TEX264	TEX264	cluster1
CEACAM5	CEACAM5	cluster1
ECHDC3	ECHDC3	cluster1
SCMH1	SCMH1	cluster1
SLC7A2	SLC7A2	cluster1
RMND5B	RMND5B	cluster1
NR2F6	NR2F6	cluster1
ADAM15	ADAM15	cluster1
AGA	AGA	cluster1
RYBP	RYBP	cluster1
PRKAG2	PRKAG2	cluster1
SNX14	SNX14	cluster1
GBA	GBA	cluster1
LBX2-AS1	LBX2-AS1	cluster1
TMEM167A	TMEM167A	cluster1
HECTD3	HECTD3	cluster1
BX284668.5	BX284668.5	cluster1
CFL2	CFL2	cluster1
GABARAP	GABARAP	cluster1
CNKSR1	CNKSR1	cluster1
USP25	USP25	cluster1
BLOC1S4	BLOC1S4	cluster1
ESYT2	ESYT2	cluster1
ERLEC1	ERLEC1	cluster1
ANO10	ANO10	cluster1
IP6K1	IP6K1	cluster1
LMAN2	LMAN2	cluster1
GOLPH3L	GOLPH3L	cluster1
C2CD2	C2CD2	cluster1
DNAJC15	DNAJC15	cluster1
USP40	USP40	cluster1
WDR34	WDR34	cluster1
RNF19A	RNF19A	cluster1
KLHL2	KLHL2	cluster1
SLC12A2	SLC12A2	cluster1
PECR	PECR	cluster1
PKN1	PKN1	cluster1
TMEM126B	TMEM126B	cluster1
DNTTIP1	DNTTIP1	cluster1
ARPC1B	ARPC1B	cluster1
YIPF6	YIPF6	cluster1
ABHD11	ABHD11	cluster1
STK39	STK39	cluster1
PPP1R7	PPP1R7	cluster1
NHLRC3	NHLRC3	cluster1
RNFT1	RNFT1	cluster1
CMTM4	CMTM4	cluster1
C16orf58	C16orf58	cluster1
NT5E	NT5E	cluster1
NSA2	NSA2	cluster1
DALRD3	DALRD3	cluster1
WDR89	WDR89	cluster1
PARD6A	PARD6A	cluster1
SPATA2L	SPATA2L	cluster1
PLEKHA7	PLEKHA7	cluster1
ACADM	ACADM	cluster1
FAM50A	FAM50A	cluster1
RAB2A	RAB2A	cluster1
FBXL15	FBXL15	cluster1
AK2	AK2	cluster1
AGFG2	AGFG2	cluster1
CDR2	CDR2	cluster1
C5orf24	C5orf24	cluster1
CPD	CPD	cluster1
ESRP2	ESRP2	cluster1
MED7	MED7	cluster1
C1orf53	C1orf53	cluster1
OCIAD1	OCIAD1	cluster1
MPP5	MPP5	cluster1
MIER3	MIER3	cluster1
SYS1	SYS1	cluster1
NDUFAF6	NDUFAF6	cluster1
SESTD1	SESTD1	cluster1
ELF3	ELF3	cluster1
GPRIN2	GPRIN2	cluster1
SLC12A7	SLC12A7	cluster1
RHOBTB1	RHOBTB1	cluster1
OCIAD2	OCIAD2	cluster1
KIAA1324	KIAA1324	cluster1
MOSPD1	MOSPD1	cluster1
COG2	COG2	cluster1
COX11	COX11	cluster1
TOM1L1	TOM1L1	cluster1
AHCYL1	AHCYL1	cluster1
TTC37	TTC37	cluster1
ALG5	ALG5	cluster1
SRI	SRI	cluster1
RTN3	RTN3	cluster1
GCHFR	GCHFR	cluster1
COQ8A	COQ8A	cluster1
BPIFA1	BPIFA1	cluster1
MANEAL	MANEAL	cluster1
SLU7	SLU7	cluster1
YIPF1	YIPF1	cluster1
NCOA7	NCOA7	cluster1
AZGP1	AZGP1	cluster1
PTP4A1	PTP4A1	cluster1
GPBP1	GPBP1	cluster1
PPP1R26	PPP1R26	cluster1
TMEM245	TMEM245	cluster1
SCARB2	SCARB2	cluster1
BPNT1	BPNT1	cluster1
SH3YL1	SH3YL1	cluster1
MICU2	MICU2	cluster1
YBEY	YBEY	cluster1
TTC19	TTC19	cluster1
LZTFL1	LZTFL1	cluster1
MRPS6	MRPS6	cluster1
PPP2R3C	PPP2R3C	cluster1
SMIM20	SMIM20	cluster1
INPP5B	INPP5B	cluster1
GLT8D1	GLT8D1	cluster1
SCCPDH	SCCPDH	cluster1
TMEM129	TMEM129	cluster1
LYPLA2	LYPLA2	cluster1
MFSD8	MFSD8	cluster1
APEH	APEH	cluster1
G6PC3	G6PC3	cluster1
MAPK3	MAPK3	cluster1
CLDN12	CLDN12	cluster1
B3GNT3	B3GNT3	cluster1
UBXN2B	UBXN2B	cluster1
PLA2G4A	PLA2G4A	cluster1
ARMT1	ARMT1	cluster1
SPAG4	SPAG4	cluster1
STX18	STX18	cluster1
CREB3L4	CREB3L4	cluster1
CGGBP1	CGGBP1	cluster1
METTL18	METTL18	cluster1
PITPNM1	PITPNM1	cluster1
CALCOCO2	CALCOCO2	cluster1
SLC30A1	SLC30A1	cluster1
TRNP1	TRNP1	cluster1
TMBIM6	TMBIM6	cluster1
ARF1	ARF1	cluster1
RETREG2	RETREG2	cluster1
PLEKHF1	PLEKHF1	cluster1
SPCS2	SPCS2	cluster1
MOCS2	MOCS2	cluster1
LINC00847	LINC00847	cluster1
CNDP2	CNDP2	cluster1
HINT3	HINT3	cluster1
RGS14	RGS14	cluster1
PNRC2	PNRC2	cluster1
MFSD10	MFSD10	cluster1
SHTN1	SHTN1	cluster1
MAL2	MAL2	cluster1
PITPNC1	PITPNC1	cluster1
SEC23IP	SEC23IP	cluster1
NDUFAF3	NDUFAF3	cluster1
VAPA	VAPA	cluster1
COX18	COX18	cluster1
CTBP2	CTBP2	cluster1
PRR13	PRR13	cluster1
STAM2	STAM2	cluster1
SPCS1	SPCS1	cluster1
RBM3	RBM3	cluster1
TP53I3	TP53I3	cluster1
LIF	LIF	cluster1
CHMP2B	CHMP2B	cluster1
LINC00963	LINC00963	cluster1
IKZF5	IKZF5	cluster1
RNF170	RNF170	cluster1
CRBN	CRBN	cluster1
CHMP7	CHMP7	cluster1
RRNAD1	RRNAD1	cluster1
LASP1	LASP1	cluster1
CIR1	CIR1	cluster1
LIG4	LIG4	cluster1
BRI3	BRI3	cluster1
GNG5	GNG5	cluster1
PWWP2B	PWWP2B	cluster1
RDH14	RDH14	cluster1
ACBD5	ACBD5	cluster1
CNPY2	CNPY2	cluster1
ZDHHC6	ZDHHC6	cluster1
ISOC1	ISOC1	cluster1
LRP5	LRP5	cluster1
SYF2	SYF2	cluster1
AC100810.1	AC100810.1	cluster1
CCDC6	CCDC6	cluster1
RNF5	RNF5	cluster1
FAM118B	FAM118B	cluster1
IL13RA1	IL13RA1	cluster1
MEAF6	MEAF6	cluster1
DUSP23	DUSP23	cluster1
CTBP1	CTBP1	cluster1
UFM1	UFM1	cluster1
CCDC12	CCDC12	cluster1
ZFAND2B	ZFAND2B	cluster1
GGPS1	GGPS1	cluster1
KDELR3	KDELR3	cluster1
STT3B	STT3B	cluster1
CANX	CANX	cluster1
FLOT1	FLOT1	cluster1
TTC1	TTC1	cluster1
RIOK2	RIOK2	cluster1
DNAJC1	DNAJC1	cluster1
SNRNP35	SNRNP35	cluster1
C1GALT1	C1GALT1	cluster1
RCHY1	RCHY1	cluster1
ACOX1	ACOX1	cluster1
MPDU1	MPDU1	cluster1
MINDY3	MINDY3	cluster1
ELMOD2	ELMOD2	cluster1
AAMDC	AAMDC	cluster1
DPAGT1	DPAGT1	cluster1
FAM149B1	FAM149B1	cluster1
TRMT1L	TRMT1L	cluster1
SLC25A26	SLC25A26	cluster1
FAM160B1	FAM160B1	cluster1
CCNG1	CCNG1	cluster1
THEM4	THEM4	cluster1
EPHX3	EPHX3	cluster1
PHLDA2	PHLDA2	cluster1
TMEM170A	TMEM170A	cluster1
CAMK2G	CAMK2G	cluster1
SHLD2	SHLD2	cluster1
FAM114A1	FAM114A1	cluster1
GLB1L	GLB1L	cluster1
FPGS	FPGS	cluster1
MRFAP1L1	MRFAP1L1	cluster1
PIGK	PIGK	cluster1
SMIM15	SMIM15	cluster1
AIFM2	AIFM2	cluster1
ADGRG6	ADGRG6	cluster1
SLC25A38	SLC25A38	cluster1
OVOL2	OVOL2	cluster1
SPAG1	SPAG1	cluster1
STK16	STK16	cluster1
ASB8	ASB8	cluster1
TRAPPC1	TRAPPC1	cluster1
SLC39A1	SLC39A1	cluster1
ATL3	ATL3	cluster1
NT5C2	NT5C2	cluster1
SREK1IP1	SREK1IP1	cluster1
TAF12	TAF12	cluster1
AC009237.14	AC009237.14	cluster1
DHDDS	DHDDS	cluster1
POLR2L	POLR2L	cluster1
DNAJC10	DNAJC10	cluster1
TCTN3	TCTN3	cluster1
CCDC71	CCDC71	cluster1
SEC13	SEC13	cluster1
MTIF3	MTIF3	cluster1
DHRSX	DHRSX	cluster1
GLMP	GLMP	cluster1
CEBPB	CEBPB	cluster1
RINL	RINL	cluster1
SAR1A	SAR1A	cluster1
MGMT	MGMT	cluster1
OPN3	OPN3	cluster1
PPCS	PPCS	cluster1
POLD4	POLD4	cluster1
RNPEP	RNPEP	cluster1
CANT1	CANT1	cluster1
TMEM128	TMEM128	cluster1
CDKN1C	CDKN1C	cluster1
MTMR11	MTMR11	cluster1
ACTR1A	ACTR1A	cluster1
EDEM2	EDEM2	cluster1
ELP3	ELP3	cluster1
SLC35D2	SLC35D2	cluster1
ATG16L1	ATG16L1	cluster1
RHPN2	RHPN2	cluster1
RER1	RER1	cluster1
S100P	S100P	cluster1
UAP1	UAP1	cluster1
USP3	USP3	cluster1
CTBS	CTBS	cluster1
PGM1	PGM1	cluster1
TM9SF3	TM9SF3	cluster1
MGST3	MGST3	cluster1
IRAK2	IRAK2	cluster1
HERC4	HERC4	cluster1
GAPDH	GAPDH	cluster2
ENO1	ENO1	cluster2
HSP90AB1	HSP90AB1	cluster2
TPI1	TPI1	cluster2
ATP5F1B	ATP5F1B	cluster2
TUBB	TUBB	cluster2
PTMA	PTMA	cluster2
ALDOA	ALDOA	cluster2
YBX1	YBX1	cluster2
HSP90AA1	HSP90AA1	cluster2
CNBP	CNBP	cluster2
SNRPB	SNRPB	cluster2
TUBB4B	TUBB4B	cluster2
EIF5A	EIF5A	cluster2
LDHA	LDHA	cluster2
PGK1	PGK1	cluster2
YWHAZ	YWHAZ	cluster2
HMGA1	HMGA1	cluster2
YWHAE	YWHAE	cluster2
YWHAQ	YWHAQ	cluster2
RAB7A	RAB7A	cluster2
ATF4	ATF4	cluster2
HDGF	HDGF	cluster2
XRCC6	XRCC6	cluster2
HNRNPK	HNRNPK	cluster2
RPN1	RPN1	cluster2
ILF2	ILF2	cluster2
HNRNPA1	HNRNPA1	cluster2
PTGES3	PTGES3	cluster2
MORF4L2	MORF4L2	cluster2
ANP32B	ANP32B	cluster2
PPIA	PPIA	cluster2
HSPD1	HSPD1	cluster2
CCT3	CCT3	cluster2
H2AZ1	H2AZ1	cluster2
PFDN2	PFDN2	cluster2
PHB2	PHB2	cluster2
APEX1	APEX1	cluster2
H1-10	H1-10	cluster2
ACTR2	ACTR2	cluster2
HNRNPF	HNRNPF	cluster2
SCD	SCD	cluster2
TUBA1B	TUBA1B	cluster2
YWHAG	YWHAG	cluster2
PCNA	PCNA	cluster2
PDIA6	PDIA6	cluster2
CCT4	CCT4	cluster2
SET	SET	cluster2
CCT7	CCT7	cluster2
TOMM20	TOMM20	cluster2
VCP	VCP	cluster2
ERH	ERH	cluster2
PSMB5	PSMB5	cluster2
HNRNPAB	HNRNPAB	cluster2
PSMB1	PSMB1	cluster2
FBL	FBL	cluster2
CYC1	CYC1	cluster2
CCT6A	CCT6A	cluster2
ARPC1A	ARPC1A	cluster2
MDH2	MDH2	cluster2
ODC1	ODC1	cluster2
STRAP	STRAP	cluster2
RAN	RAN	cluster2
MLF2	MLF2	cluster2
MAPRE1	MAPRE1	cluster2
ARL6IP1	ARL6IP1	cluster2
PSMB7	PSMB7	cluster2
PPP1CB	PPP1CB	cluster2
POLDIP2	POLDIP2	cluster2
RAB10	RAB10	cluster2
XRCC5	XRCC5	cluster2
VDAC1	VDAC1	cluster2
COX5A	COX5A	cluster2
MRPL51	MRPL51	cluster2
HNRNPC	HNRNPC	cluster2
ADRM1	ADRM1	cluster2
DYNLL1	DYNLL1	cluster2
NUCKS1	NUCKS1	cluster2
PSMD4	PSMD4	cluster2
EIF3K	EIF3K	cluster2
PSMD8	PSMD8	cluster2
GPI	GPI	cluster2
PRPF19	PRPF19	cluster2
STOML2	STOML2	cluster2
HSPA9	HSPA9	cluster2
CLTA	CLTA	cluster2
CKAP4	CKAP4	cluster2
SUMO1	SUMO1	cluster2
SRSF2	SRSF2	cluster2
EIF4EBP1	EIF4EBP1	cluster2
CCT5	CCT5	cluster2
CKS2	CKS2	cluster2
NDUFS6	NDUFS6	cluster2
PSMC4	PSMC4	cluster2
ALYREF	ALYREF	cluster2
STARD7	STARD7	cluster2
CAPZA1	CAPZA1	cluster2
PDAP1	PDAP1	cluster2
CBX3	CBX3	cluster2
SNU13	SNU13	cluster2
STIP1	STIP1	cluster2
WDR45B	WDR45B	cluster2
RAD23B	RAD23B	cluster2
SMS	SMS	cluster2
SLC25A1	SLC25A1	cluster2
MRPL3	MRPL3	cluster2
TIMM23	TIMM23	cluster2
RAD21	RAD21	cluster2
PCBP2	PCBP2	cluster2
PCNP	PCNP	cluster2
MRPL15	MRPL15	cluster2
HMGN4	HMGN4	cluster2
EIF2S2	EIF2S2	cluster2
KPNA2	KPNA2	cluster2
PPM1G	PPM1G	cluster2
TOMM22	TOMM22	cluster2
HDAC1	HDAC1	cluster2
HSPA1B	HSPA1B	cluster2
EI24	EI24	cluster2
MMADHC	MMADHC	cluster2
TK1	TK1	cluster2
G6PD	G6PD	cluster2
TMX2	TMX2	cluster2
PA2G4	PA2G4	cluster2
TUBA1C	TUBA1C	cluster2
CCT2	CCT2	cluster2
TMEM230	TMEM230	cluster2
SRSF3	SRSF3	cluster2
DSG2	DSG2	cluster2
KARS1	KARS1	cluster2
CPNE1	CPNE1	cluster2
SERBP1	SERBP1	cluster2
KPNB1	KPNB1	cluster2
DEK	DEK	cluster2
MRPL18	MRPL18	cluster2
SNRPE	SNRPE	cluster2
SMARCB1	SMARCB1	cluster2
SLC25A3	SLC25A3	cluster2
TCP1	TCP1	cluster2
SNRPD3	SNRPD3	cluster2
ABRACL	ABRACL	cluster2
ACLY	ACLY	cluster2
COPS6	COPS6	cluster2
NARS1	NARS1	cluster2
YKT6	YKT6	cluster2
PFN2	PFN2	cluster2
AHSA1	AHSA1	cluster2
MRPS35	MRPS35	cluster2
TMEM14A	TMEM14A	cluster2
UBALD2	UBALD2	cluster2
CAPRIN1	CAPRIN1	cluster2
MCM7	MCM7	cluster2
GSS	GSS	cluster2
C1QBP	C1QBP	cluster2
PSMD3	PSMD3	cluster2
SMARCD2	SMARCD2	cluster2
ATP5F1A	ATP5F1A	cluster2
GARS1	GARS1	cluster2
HNRNPL	HNRNPL	cluster2
HMGB2	HMGB2	cluster2
GGCT	GGCT	cluster2
SLC7A5	SLC7A5	cluster2
CSE1L	CSE1L	cluster2
PRELID3B	PRELID3B	cluster2
XRN2	XRN2	cluster2
SSRP1	SSRP1	cluster2
MORF4L1	MORF4L1	cluster2
MCM3	MCM3	cluster2
PPIF	PPIF	cluster2
RAB6A	RAB6A	cluster2
VDAC3	VDAC3	cluster2
POLE3	POLE3	cluster2
H2AX	H2AX	cluster2
DPM1	DPM1	cluster2
AZIN1	AZIN1	cluster2
USP5	USP5	cluster2
EMD	EMD	cluster2
SRSF7	SRSF7	cluster2
CDK4	CDK4	cluster2
DDX1	DDX1	cluster2
MTCH2	MTCH2	cluster2
CYCS	CYCS	cluster2
SAE1	SAE1	cluster2
POP7	POP7	cluster2
SIGMAR1	SIGMAR1	cluster2
FDPS	FDPS	cluster2
FKBP4	FKBP4	cluster2
FH	FH	cluster2
PARP1	PARP1	cluster2
PSMC2	PSMC2	cluster2
NIPSNAP1	NIPSNAP1	cluster2
PSMC5	PSMC5	cluster2
UBE2C	UBE2C	cluster2
POLD2	POLD2	cluster2
MOB1A	MOB1A	cluster2
NAA20	NAA20	cluster2
EIF3B	EIF3B	cluster2
PSMA3	PSMA3	cluster2
RBMX	RBMX	cluster2
GOT2	GOT2	cluster2
TFG	TFG	cluster2
MRPL37	MRPL37	cluster2
SLBP	SLBP	cluster2
SELENOT	SELENOT	cluster2
PSMD7	PSMD7	cluster2
LSM14A	LSM14A	cluster2
MRPS16	MRPS16	cluster2
ADH5	ADH5	cluster2
CBX1	CBX1	cluster2
UBA2	UBA2	cluster2
COPS7A	COPS7A	cluster2
BZW2	BZW2	cluster2
BCAS2	BCAS2	cluster2
HPRT1	HPRT1	cluster2
COPB2	COPB2	cluster2
PSMB2	PSMB2	cluster2
SNW1	SNW1	cluster2
ETF1	ETF1	cluster2
PHF5A	PHF5A	cluster2
DRG1	DRG1	cluster2
STMN1	STMN1	cluster2
SHMT2	SHMT2	cluster2
DARS1	DARS1	cluster2
NAA50	NAA50	cluster2
UBE2L3	UBE2L3	cluster2
TIMMDC1	TIMMDC1	cluster2
CDK2AP1	CDK2AP1	cluster2
UBE2Z	UBE2Z	cluster2
IDH3B	IDH3B	cluster2
CDC123	CDC123	cluster2
NAP1L4	NAP1L4	cluster2
DAP3	DAP3	cluster2
EIF2A	EIF2A	cluster2
PSME3	PSME3	cluster2
DDX21	DDX21	cluster2
VBP1	VBP1	cluster2
ZNF146	ZNF146	cluster2
TFDP1	TFDP1	cluster2
PSMF1	PSMF1	cluster2
HMCES	HMCES	cluster2
SRSF9	SRSF9	cluster2
SNX12	SNX12	cluster2
HSPA4	HSPA4	cluster2
HMGB1	HMGB1	cluster2
ACTR3	ACTR3	cluster2
SLC39A6	SLC39A6	cluster2
ENOPH1	ENOPH1	cluster2
RNF7	RNF7	cluster2
CDC25B	CDC25B	cluster2
NOP58	NOP58	cluster2
UBL4A	UBL4A	cluster2
PDCD5	PDCD5	cluster2
TMEM203	TMEM203	cluster2
MRPS10	MRPS10	cluster2
IMMT	IMMT	cluster2
ERAL1	ERAL1	cluster2
ZC3H15	ZC3H15	cluster2
M6PR	M6PR	cluster2
DENR	DENR	cluster2
ADSS2	ADSS2	cluster2
GOLGA7	GOLGA7	cluster2
API5	API5	cluster2
OSER1	OSER1	cluster2
DKC1	DKC1	cluster2
SRPRB	SRPRB	cluster2
UBE2R2	UBE2R2	cluster2
NOB1	NOB1	cluster2
PSMD10	PSMD10	cluster2
TMEM106C	TMEM106C	cluster2
CMAS	CMAS	cluster2
PPIL1	PPIL1	cluster2
DHCR7	DHCR7	cluster2
TSN	TSN	cluster2
NOP56	NOP56	cluster2
PSMA1	PSMA1	cluster2
TARS1	TARS1	cluster2
SYNCRIP	SYNCRIP	cluster2
EIF4A3	EIF4A3	cluster2
ACP1	ACP1	cluster2
GID8	GID8	cluster2
NDUFB6	NDUFB6	cluster2
PPP1CC	PPP1CC	cluster2
PRPS2	PRPS2	cluster2
PAIP1	PAIP1	cluster2
E2F4	E2F4	cluster2
TOMM34	TOMM34	cluster2
RBM8A	RBM8A	cluster2
VPS26A	VPS26A	cluster2
RNF13	RNF13	cluster2
AKIRIN2	AKIRIN2	cluster2
METAP2	METAP2	cluster2
TOMM40	TOMM40	cluster2
DDX56	DDX56	cluster2
TAF11	TAF11	cluster2
ERI3	ERI3	cluster2
WSB2	WSB2	cluster2
SSB	SSB	cluster2
PSMD11	PSMD11	cluster2
NSUN2	NSUN2	cluster2
UNG	UNG	cluster2
MYBL2	MYBL2	cluster2
TUBG1	TUBG1	cluster2
RRP36	RRP36	cluster2
PCMT1	PCMT1	cluster2
ATP6V1A	ATP6V1A	cluster2
NAP1L1	NAP1L1	cluster2
MAGOH	MAGOH	cluster2
CDC20	CDC20	cluster2
MTHFD2	MTHFD2	cluster2
SNRPB2	SNRPB2	cluster2
TOP2A	TOP2A	cluster2
PRPS1	PRPS1	cluster2
WBP11	WBP11	cluster2
RNF26	RNF26	cluster2
BOD1	BOD1	cluster2
TOR3A	TOR3A	cluster2
PPP3R1	PPP3R1	cluster2
NXT1	NXT1	cluster2
RRM1	RRM1	cluster2
UBQLN1	UBQLN1	cluster2
PAICS	PAICS	cluster2
DDX39A	DDX39A	cluster2
TBCB	TBCB	cluster2
COPS3	COPS3	cluster2
USP39	USP39	cluster2
TPX2	TPX2	cluster2
ZCRB1	ZCRB1	cluster2
MED10	MED10	cluster2
NMT1	NMT1	cluster2
SUPT16H	SUPT16H	cluster2
NIFK	NIFK	cluster2
ATF5	ATF5	cluster2
CDK16	CDK16	cluster2
ATP2C1	ATP2C1	cluster2
UBE2T	UBE2T	cluster2
XPO1	XPO1	cluster2
NRAS	NRAS	cluster2
TWF1	TWF1	cluster2
UBE2E3	UBE2E3	cluster2
PSMA4	PSMA4	cluster2
MARS1	MARS1	cluster2
NCAPD2	NCAPD2	cluster2
CSNK2A1	CSNK2A1	cluster2
POLR2B	POLR2B	cluster2
DCUN1D5	DCUN1D5	cluster2
PWP1	PWP1	cluster2
TIPRL	TIPRL	cluster2
MRPS12	MRPS12	cluster2
B4GALT2	B4GALT2	cluster2
IARS1	IARS1	cluster2
SQLE	SQLE	cluster2
RPA1	RPA1	cluster2
MRTO4	MRTO4	cluster2
XPOT	XPOT	cluster2
CCNB1	CCNB1	cluster2
CACYBP	CACYBP	cluster2
PPP2R5D	PPP2R5D	cluster2
C8orf33	C8orf33	cluster2
GNA13	GNA13	cluster2
PPIH	PPIH	cluster2
EBNA1BP2	EBNA1BP2	cluster2
CLNS1A	CLNS1A	cluster2
RANBP1	RANBP1	cluster2
SF3A3	SF3A3	cluster2
DDIT3	DDIT3	cluster2
SPIN1	SPIN1	cluster2
RFC2	RFC2	cluster2
TSEN15	TSEN15	cluster2
HACD3	HACD3	cluster2
SUB1	SUB1	cluster2
LRPPRC	LRPPRC	cluster2
MEPCE	MEPCE	cluster2
GOLT1B	GOLT1B	cluster2
NSDHL	NSDHL	cluster2
C19orf48	C19orf48	cluster2
TOMM70	TOMM70	cluster2
ADIPOR2	ADIPOR2	cluster2
WRNIP1	WRNIP1	cluster2
METAP1	METAP1	cluster2
ABCF2	ABCF2	cluster2
DERA	DERA	cluster2
RCC1	RCC1	cluster2
MRPS18A	MRPS18A	cluster2
RPF1	RPF1	cluster2
PSAT1	PSAT1	cluster2
EIF3M	EIF3M	cluster2
UQCRFS1	UQCRFS1	cluster2
FAM162A	FAM162A	cluster2
PRMT5	PRMT5	cluster2
PDCD10	PDCD10	cluster2
CLDND1	CLDND1	cluster2
SAMD4B	SAMD4B	cluster2
MRPL36	MRPL36	cluster2
MCM2	MCM2	cluster2
CEBPZ	CEBPZ	cluster2
NABP2	NABP2	cluster2
ATXN7L3	ATXN7L3	cluster2
MAZ	MAZ	cluster2
MCM4	MCM4	cluster2
MRPS2	MRPS2	cluster2
PPP1R8	PPP1R8	cluster2
NUDT21	NUDT21	cluster2
GTF3C5	GTF3C5	cluster2
NCAPH2	NCAPH2	cluster2
FEN1	FEN1	cluster2
RPL39L	RPL39L	cluster2
RBBP7	RBBP7	cluster2
NELFCD	NELFCD	cluster2
PAK1	PAK1	cluster2
FAM136A	FAM136A	cluster2
RPP25L	RPP25L	cluster2
IMP4	IMP4	cluster2
MEST	MEST	cluster2
SRP68	SRP68	cluster2
SNX4	SNX4	cluster2
PGAM5	PGAM5	cluster2
ETFA	ETFA	cluster2
UTP18	UTP18	cluster2
KLHL12	KLHL12	cluster2
RPL7L1	RPL7L1	cluster2
ZFR	ZFR	cluster2
FARSB	FARSB	cluster2
OLA1	OLA1	cluster2
UBE2A	UBE2A	cluster2
PTGES2	PTGES2	cluster2
RHNO1	RHNO1	cluster2
MMP12	MMP12	cluster2
WTAP	WTAP	cluster2
EIF2B1	EIF2B1	cluster2
STMP1	STMP1	cluster2
SF3B3	SF3B3	cluster2
NDUFB5	NDUFB5	cluster2
SPTLC1	SPTLC1	cluster2
YES1	YES1	cluster2
UBE2N	UBE2N	cluster2
RPIA	RPIA	cluster2
MCM6	MCM6	cluster2
HSPH1	HSPH1	cluster2
YDJC	YDJC	cluster2
RPL17	RPL17	cluster2
USP10	USP10	cluster2
DDX50	DDX50	cluster2
DDT	DDT	cluster2
ZWINT	ZWINT	cluster2
SNRPF	SNRPF	cluster2
USP14	USP14	cluster2
C20orf27	C20orf27	cluster2
WDR43	WDR43	cluster2
TRMT10C	TRMT10C	cluster2
B3GNT2	B3GNT2	cluster2
INSIG1	INSIG1	cluster2
GPN1	GPN1	cluster2
AAGAB	AAGAB	cluster2
LRRC42	LRRC42	cluster2
URI1	URI1	cluster2
LBR	LBR	cluster2
DNPEP	DNPEP	cluster2
SINHCAF	SINHCAF	cluster2
CASP3	CASP3	cluster2
CCDC86	CCDC86	cluster2
IPO5	IPO5	cluster2
WDR5	WDR5	cluster2
UBAC1	UBAC1	cluster2
G3BP1	G3BP1	cluster2
PSMD12	PSMD12	cluster2
TMEM185B	TMEM185B	cluster2
TMX1	TMX1	cluster2
SURF2	SURF2	cluster2
FLAD1	FLAD1	cluster2
AATF	AATF	cluster2
RARS2	RARS2	cluster2
CKS1B	CKS1B	cluster2
MARCHF7	MARCHF7	cluster2
CIAPIN1	CIAPIN1	cluster2
GYG1	GYG1	cluster2
CHRAC1	CHRAC1	cluster2
PPP4R3B	PPP4R3B	cluster2
RRP9	RRP9	cluster2
GLRX5	GLRX5	cluster2
ARMC1	ARMC1	cluster2
CPSF3	CPSF3	cluster2
PTTG1	PTTG1	cluster2
RNASEH2A	RNASEH2A	cluster2
PAK1IP1	PAK1IP1	cluster2
EIF2S1	EIF2S1	cluster2
THAP11	THAP11	cluster2
DTYMK	DTYMK	cluster2
SEPHS1	SEPHS1	cluster2
LMNB1	LMNB1	cluster2
GLRX3	GLRX3	cluster2
MBD4	MBD4	cluster2
POFUT1	POFUT1	cluster2
NMD3	NMD3	cluster2
DANCR	DANCR	cluster2
NSFL1C	NSFL1C	cluster2
TMPO	TMPO	cluster2
NIF3L1	NIF3L1	cluster2
PDCL3	PDCL3	cluster2
CEBPG	CEBPG	cluster2
CENPW	CENPW	cluster2
PDHA1	PDHA1	cluster2
TPD52	TPD52	cluster2
FAM20B	FAM20B	cluster2
LSM1	LSM1	cluster2
KPNA4	KPNA4	cluster2
PNO1	PNO1	cluster2
RRP7A	RRP7A	cluster2
NUSAP1	NUSAP1	cluster2
COP1	COP1	cluster2
PIGS	PIGS	cluster2
MRPS9	MRPS9	cluster2
CFAP20	CFAP20	cluster2
DDX18	DDX18	cluster2
BIRC5	BIRC5	cluster2
SSBP1	SSBP1	cluster2
GNPDA1	GNPDA1	cluster2
TFB2M	TFB2M	cluster2
KIF22	KIF22	cluster2
BYSL	BYSL	cluster2
SRPK1	SRPK1	cluster2
HILPDA	HILPDA	cluster2
PLOD2	PLOD2	cluster2
GTF2E2	GTF2E2	cluster2
MCMBP	MCMBP	cluster2
APEX2	APEX2	cluster2
EFTUD2	EFTUD2	cluster2
CNOT9	CNOT9	cluster2
GLE1	GLE1	cluster2
YIF1B	YIF1B	cluster2
PRKAG1	PRKAG1	cluster2
LTV1	LTV1	cluster2
SNRNP27	SNRNP27	cluster2
DUT	DUT	cluster2
TBRG4	TBRG4	cluster2
YRDC	YRDC	cluster2
SLC38A1	SLC38A1	cluster2
MAPKAP1	MAPKAP1	cluster2
PRPF4	PRPF4	cluster2
ABCE1	ABCE1	cluster2
TPRA1	TPRA1	cluster2
PRPF40A	PRPF40A	cluster2
TRAP1	TRAP1	cluster2
MTIF2	MTIF2	cluster2
NOL11	NOL11	cluster2
ELK1	ELK1	cluster2
AIMP2	AIMP2	cluster2
CHCHD3	CHCHD3	cluster2
TMEM69	TMEM69	cluster2
GTF2A2	GTF2A2	cluster2
USP1	USP1	cluster2
RRM2	RRM2	cluster2
ADCK2	ADCK2	cluster2
ENTR1	ENTR1	cluster2
ECT2	ECT2	cluster2
MRPL2	MRPL2	cluster2
SNHG1	SNHG1	cluster2
NOP2	NOP2	cluster2
SKA2	SKA2	cluster2
TXNDC9	TXNDC9	cluster2
PRKRA	PRKRA	cluster2
RBM17	RBM17	cluster2
MGME1	MGME1	cluster2
MTERF3	MTERF3	cluster2
NUDT15	NUDT15	cluster2
C9orf78	C9orf78	cluster2
CEBPZOS	CEBPZOS	cluster2
VMA21	VMA21	cluster2
CTNNBL1	CTNNBL1	cluster2
PUM3	PUM3	cluster2
SMYD5	SMYD5	cluster2
APOO	APOO	cluster2
WDR77	WDR77	cluster2
MRPL30	MRPL30	cluster2
KPNA3	KPNA3	cluster2
RPE	RPE	cluster2
STEAP1	STEAP1	cluster2
UBE2G1	UBE2G1	cluster2
ACAD9	ACAD9	cluster2
BCCIP	BCCIP	cluster2
FAM220A	FAM220A	cluster2
SNRNP40	SNRNP40	cluster2
CDCA4	CDCA4	cluster2
CUL4B	CUL4B	cluster2
NCK1	NCK1	cluster2
CSTF2	CSTF2	cluster2
NIP7	NIP7	cluster2
INTS14	INTS14	cluster2
YEATS4	YEATS4	cluster2
GMPS	GMPS	cluster2
CCNC	CCNC	cluster2
ADSL	ADSL	cluster2
PSMD14	PSMD14	cluster2
NUDT2	NUDT2	cluster2
MZT1	MZT1	cluster2
UBR7	UBR7	cluster2
TYMS	TYMS	cluster2
MCM5	MCM5	cluster2
FAM91A1	FAM91A1	cluster2
U2SURP	U2SURP	cluster2
BUB3	BUB3	cluster2
NUP205	NUP205	cluster2
ATG5	ATG5	cluster2
REXO4	REXO4	cluster2
SNRPD1	SNRPD1	cluster2
DOLPP1	DOLPP1	cluster2
POLR1C	POLR1C	cluster2
RBBP8	RBBP8	cluster2
TGIF1	TGIF1	cluster2
CAND1	CAND1	cluster2
PPID	PPID	cluster2
SPINDOC	SPINDOC	cluster2
FAM49B	FAM49B	cluster2
COPS8	COPS8	cluster2
LANCL1	LANCL1	cluster2
TMEM183A	TMEM183A	cluster2
ZNF207	ZNF207	cluster2
ANAPC5	ANAPC5	cluster2
GPD2	GPD2	cluster2
DNM1L	DNM1L	cluster2
P3H4	P3H4	cluster2
TIAL1	TIAL1	cluster2
CDK1	CDK1	cluster2
MRGBP	MRGBP	cluster2
NOL10	NOL10	cluster2
TAF6	TAF6	cluster2
DPH2	DPH2	cluster2
RUVBL1	RUVBL1	cluster2
HCCS	HCCS	cluster2
KCTD3	KCTD3	cluster2
BRIX1	BRIX1	cluster2
CDK2	CDK2	cluster2
PPIL4	PPIL4	cluster2
NKIRAS2	NKIRAS2	cluster2
ZNF706	ZNF706	cluster2
GART	GART	cluster2
ASF1B	ASF1B	cluster2
BUD13	BUD13	cluster2
ERGIC2	ERGIC2	cluster2
DARS2	DARS2	cluster2
CXorf56	CXorf56	cluster2
TRIB3	TRIB3	cluster2
FAM189B	FAM189B	cluster2
PSMG1	PSMG1	cluster2
PSMC6	PSMC6	cluster2
SLIRP	SLIRP	cluster2
CSNK2A2	CSNK2A2	cluster2
ASNS	ASNS	cluster2
COMMD8	COMMD8	cluster2
TGIF2	TGIF2	cluster2
KCMF1	KCMF1	cluster2
GTPBP4	GTPBP4	cluster2
FAM83D	FAM83D	cluster2
THAP7	THAP7	cluster2
SMU1	SMU1	cluster2
GLOD4	GLOD4	cluster2
MED21	MED21	cluster2
GGH	GGH	cluster2
SDE2	SDE2	cluster2
DCTN3	DCTN3	cluster2
MAD2L2	MAD2L2	cluster2
SNRPA1	SNRPA1	cluster2
NUP188	NUP188	cluster2
RFC4	RFC4	cluster2
UTP11	UTP11	cluster2
MAIP1	MAIP1	cluster2
CCDC58	CCDC58	cluster2
NUP133	NUP133	cluster2
DCK	DCK	cluster2
ERLIN1	ERLIN1	cluster2
TNPO1	TNPO1	cluster2
CDC27	CDC27	cluster2
KANSL2	KANSL2	cluster2
NCKAP1	NCKAP1	cluster2
MPHOSPH10	MPHOSPH10	cluster2
FOXM1	FOXM1	cluster2
FAM122B	FAM122B	cluster2
RACGAP1	RACGAP1	cluster2
RB1CC1	RB1CC1	cluster2
EEFSEC	EEFSEC	cluster2
CCNB1IP1	CCNB1IP1	cluster2
SMYD2	SMYD2	cluster2
RIOK1	RIOK1	cluster2
ASF1A	ASF1A	cluster2
UBE2S	UBE2S	cluster2
TIMELESS	TIMELESS	cluster2
WDR75	WDR75	cluster2
RYK	RYK	cluster2
HMGCR	HMGCR	cluster2
NAE1	NAE1	cluster2
IPO9	IPO9	cluster2
ABHD10	ABHD10	cluster2
TIMM50	TIMM50	cluster2
DTD1	DTD1	cluster2
PPME1	PPME1	cluster2
AC083799.1	AC083799.1	cluster2
IQCB1	IQCB1	cluster2
FCF1	FCF1	cluster2
GTF2H3	GTF2H3	cluster2
NUDT19	NUDT19	cluster2
CDC5L	CDC5L	cluster2
COPS4	COPS4	cluster2
TRIT1	TRIT1	cluster2
MSH2	MSH2	cluster2
KLHL5	KLHL5	cluster2
STK26	STK26	cluster2
MRPL19	MRPL19	cluster2
CCNB2	CCNB2	cluster2
NRM	NRM	cluster2
DNTTIP2	DNTTIP2	cluster2
ANAPC7	ANAPC7	cluster2
GSK3B	GSK3B	cluster2
PMAIP1	PMAIP1	cluster2
NUP54	NUP54	cluster2
POLR2D	POLR2D	cluster2
INTS13	INTS13	cluster2
CDCA8	CDCA8	cluster2
TUSC3	TUSC3	cluster2
ZMYND19	ZMYND19	cluster2
DSN1	DSN1	cluster2
SCYL2	SCYL2	cluster2
NUDT1	NUDT1	cluster2
ACOT7	ACOT7	cluster2
C5orf22	C5orf22	cluster2
YARS2	YARS2	cluster2
ATF1	ATF1	cluster2
DNAJA3	DNAJA3	cluster2
MRPL13	MRPL13	cluster2
TPRKB	TPRKB	cluster2
GPN3	GPN3	cluster2
TULP3	TULP3	cluster2
RBMX2	RBMX2	cluster2
PEX5	PEX5	cluster2
MRPL35	MRPL35	cluster2
SEM1	SEM1	cluster2
PURB	PURB	cluster2
EMC1	EMC1	cluster2
CRIPT	CRIPT	cluster2
RTKN	RTKN	cluster2
MED27	MED27	cluster2
PNPT1	PNPT1	cluster2
COMMD2	COMMD2	cluster2
CCNA2	CCNA2	cluster2
TMEM39A	TMEM39A	cluster2
ASH2L	ASH2L	cluster2
SUCLA2	SUCLA2	cluster2
HDHD5	HDHD5	cluster2
KIFC1	KIFC1	cluster2
RCN2	RCN2	cluster2
COIL	COIL	cluster2
AFG3L2	AFG3L2	cluster2
ISCA1	ISCA1	cluster2
RHBDD3	RHBDD3	cluster2
GMNN	GMNN	cluster2
C6orf120	C6orf120	cluster2
UBE2V2	UBE2V2	cluster2
SLC7A1	SLC7A1	cluster2
UTP4	UTP4	cluster2
TOPBP1	TOPBP1	cluster2
STK35	STK35	cluster2
SLC30A6	SLC30A6	cluster2
PDHX	PDHX	cluster2
LZIC	LZIC	cluster2
SLC25A32	SLC25A32	cluster2
E2F1	E2F1	cluster2
IPO8	IPO8	cluster2
UBE2O	UBE2O	cluster2
HLTF	HLTF	cluster2
AURKA	AURKA	cluster2
SLC39A14	SLC39A14	cluster2
DUSP11	DUSP11	cluster2
TBC1D23	TBC1D23	cluster2
TENT4A	TENT4A	cluster2
LIN7C	LIN7C	cluster2
ERLIN2	ERLIN2	cluster2
CEP55	CEP55	cluster2
FOXK2	FOXK2	cluster2
MIS18A	MIS18A	cluster2
MED30	MED30	cluster2
TGS1	TGS1	cluster2
ATG3	ATG3	cluster2
XPO5	XPO5	cluster2
TCF19	TCF19	cluster2
TACC3	TACC3	cluster2
TSR1	TSR1	cluster2
LYAR	LYAR	cluster2
PRC1	PRC1	cluster2
SNAPC5	SNAPC5	cluster2
NUS1	NUS1	cluster2
NUP43	NUP43	cluster2
CDYL	CDYL	cluster2
GMCL1	GMCL1	cluster2
FADS2	FADS2	cluster2
TXNL4A	TXNL4A	cluster2
SUZ12	SUZ12	cluster2
ANLN	ANLN	cluster2
TFAM	TFAM	cluster2
CPOX	CPOX	cluster2
SELENOI	SELENOI	cluster2
ARMC10	ARMC10	cluster2
LSM5	LSM5	cluster2
MLF1	MLF1	cluster2
SLC25A36	SLC25A36	cluster2
SKP2	SKP2	cluster2
NDC1	NDC1	cluster2
ENY2	ENY2	cluster2
NXT2	NXT2	cluster2
SLC5A6	SLC5A6	cluster2
CRNKL1	CRNKL1	cluster2
ZCCHC3	ZCCHC3	cluster2
CTPS1	CTPS1	cluster2
CUL2	CUL2	cluster2
MTHFD1	MTHFD1	cluster2
APTX	APTX	cluster2
UFD1	UFD1	cluster2
BIK	BIK	cluster2
NCBP1	NCBP1	cluster2
MSH6	MSH6	cluster2
MTFR1	MTFR1	cluster2
COPS5	COPS5	cluster2
CPSF4	CPSF4	cluster2
SMC4	SMC4	cluster2
MSL2	MSL2	cluster2
PGAP2	PGAP2	cluster2
PSPH	PSPH	cluster2
PHGDH	PHGDH	cluster2
UTP6	UTP6	cluster2
RPA3	RPA3	cluster2
POLR1E	POLR1E	cluster2
ZBTB33	ZBTB33	cluster2
NUP160	NUP160	cluster2
TRMT6	TRMT6	cluster2
ADO	ADO	cluster2
KATNA1	KATNA1	cluster2
AURKB	AURKB	cluster2
TRIP13	TRIP13	cluster2
MED20	MED20	cluster2
CSTF1	CSTF1	cluster2
ZW10	ZW10	cluster2
LARP4	LARP4	cluster2
NUP88	NUP88	cluster2
FANCL	FANCL	cluster2
ACAT2	ACAT2	cluster2
RAE1	RAE1	cluster2
ARL6IP6	ARL6IP6	cluster2
ABITRAM	ABITRAM	cluster2
HAUS1	HAUS1	cluster2
RFWD3	RFWD3	cluster2
CDCA5	CDCA5	cluster2
PIK3R4	PIK3R4	cluster2
SOX12	SOX12	cluster2
MSANTD3	MSANTD3	cluster2
ODF2	ODF2	cluster2
GTF2A1	GTF2A1	cluster2
CDCA7L	CDCA7L	cluster2
ATAD2	ATAD2	cluster2
HDAC2	HDAC2	cluster2
PSIP1	PSIP1	cluster2
RNF138	RNF138	cluster2
RPF2	RPF2	cluster2
TBP	TBP	cluster2
KIF2C	KIF2C	cluster2
CKAP2	CKAP2	cluster2
MTHFD1L	MTHFD1L	cluster2
HAT1	HAT1	cluster2
SFXN1	SFXN1	cluster2
LRRC58	LRRC58	cluster2
RAMAC	RAMAC	cluster2
MTMR2	MTMR2	cluster2
SLC25A17	SLC25A17	cluster2
MOB4	MOB4	cluster2
RECQL	RECQL	cluster2
EGLN3	EGLN3	cluster2
TPGS2	TPGS2	cluster2
GFM1	GFM1	cluster2
CDC23	CDC23	cluster2
TRUB1	TRUB1	cluster2
NEPRO	NEPRO	cluster2
AGBL5	AGBL5	cluster2
MRPL50	MRPL50	cluster2
OGFOD1	OGFOD1	cluster2
CXorf40B	CXorf40B	cluster2
DVL2	DVL2	cluster2
RPRD1A	RPRD1A	cluster2
RNF2	RNF2	cluster2
STK38L	STK38L	cluster2
FNTA	FNTA	cluster2
SDHAF3	SDHAF3	cluster2
RNASEH1	RNASEH1	cluster2
TMEM11	TMEM11	cluster2
RFC5	RFC5	cluster2
OXCT1	OXCT1	cluster2
CSTF3	CSTF3	cluster2
TTC27	TTC27	cluster2
FAM104A	FAM104A	cluster2
GTF2F2	GTF2F2	cluster2
NOP16	NOP16	cluster2
SMNDC1	SMNDC1	cluster2
STAMBP	STAMBP	cluster2
DCTN5	DCTN5	cluster2
KPNA1	KPNA1	cluster2
MRPS30	MRPS30	cluster2
ZPR1	ZPR1	cluster2
TWISTNB	TWISTNB	cluster2
NUP155	NUP155	cluster2
HNRNPLL	HNRNPLL	cluster2
MAP3K7	MAP3K7	cluster2
DR1	DR1	cluster2
HMBS	HMBS	cluster2
DHX36	DHX36	cluster2
VTA1	VTA1	cluster2
FAF1	FAF1	cluster2
ORC3	ORC3	cluster2
AC099850.4	AC099850.4	cluster2
PLK1	PLK1	cluster2
MIB1	MIB1	cluster2
BAG4	BAG4	cluster2
AVEN	AVEN	cluster2
OSBPL11	OSBPL11	cluster2
ESF1	ESF1	cluster2
NUP37	NUP37	cluster2
EID2	EID2	cluster2
PDCD2	PDCD2	cluster2
PFKM	PFKM	cluster2
CCDC59	CCDC59	cluster2
UNC119	UNC119	cluster2
CWF19L1	CWF19L1	cluster2
RPP25	RPP25	cluster2
INTS7	INTS7	cluster2
TEAD4	TEAD4	cluster2
RMI2	RMI2	cluster2
EMC8	EMC8	cluster2
PRPSAP2	PRPSAP2	cluster2
RAD1	RAD1	cluster2
VRK2	VRK2	cluster2
EIF2B3	EIF2B3	cluster2
KIF11	KIF11	cluster2
GFM2	GFM2	cluster2
WDYHV1	WDYHV1	cluster2
VAPB	VAPB	cluster2
MKI67	MKI67	cluster2
ZNF3	ZNF3	cluster2
DDX28	DDX28	cluster2
CCDC51	CCDC51	cluster2
MIS12	MIS12	cluster2
PCCB	PCCB	cluster2
FOXRED2	FOXRED2	cluster2
PRMT6	PRMT6	cluster2
RABEPK	RABEPK	cluster2
INCENP	INCENP	cluster2
DCAF13	DCAF13	cluster2
NSD3	NSD3	cluster2
DBR1	DBR1	cluster2
RINT1	RINT1	cluster2
RECQL4	RECQL4	cluster2
PRPSAP1	PRPSAP1	cluster2
CENPM	CENPM	cluster2
QSOX2	QSOX2	cluster2
NUDCD1	NUDCD1	cluster2
NEMP1	NEMP1	cluster2
AP1AR	AP1AR	cluster2
EXOSC2	EXOSC2	cluster2
LEMD3	LEMD3	cluster2
CDKN2D	CDKN2D	cluster2
PEX3	PEX3	cluster2
NGDN	NGDN	cluster2
NFYB	NFYB	cluster2
SUPV3L1	SUPV3L1	cluster2
PUS7	PUS7	cluster2
TSPAN33	TSPAN33	cluster2
TRIM37	TRIM37	cluster2
CDCA7	CDCA7	cluster2
WDR61	WDR61	cluster2
TAF2	TAF2	cluster2
ACTR6	ACTR6	cluster2
NUP42	NUP42	cluster2
SPAG5	SPAG5	cluster2
TRMT12	TRMT12	cluster2
NADK2	NADK2	cluster2
CENPU	CENPU	cluster2
TIMM22	TIMM22	cluster2
TP53RK	TP53RK	cluster2
HOXB7	HOXB7	cluster2
FANCG	FANCG	cluster2
MRPS22	MRPS22	cluster2
RPAP3	RPAP3	cluster2
TDG	TDG	cluster2
PTCD3	PTCD3	cluster2
DTD2	DTD2	cluster2
RSRC1	RSRC1	cluster2
CDT1	CDT1	cluster2
LRRC40	LRRC40	cluster2
SLC33A1	SLC33A1	cluster2
SENP3	SENP3	cluster2
TRMT61B	TRMT61B	cluster2
WDR54	WDR54	cluster2
PIGO	PIGO	cluster2
MELK	MELK	cluster2
HEATR1	HEATR1	cluster2
USP28	USP28	cluster2
CMSS1	CMSS1	cluster2
DNAJC14	DNAJC14	cluster2
VRK1	VRK1	cluster2
PDCD2L	PDCD2L	cluster2
COA7	COA7	cluster2
GTF3C3	GTF3C3	cluster2
GEMIN4	GEMIN4	cluster2
NEDD1	NEDD1	cluster2
PXMP2	PXMP2	cluster2
MKKS	MKKS	cluster2
EXOSC3	EXOSC3	cluster2
C18orf21	C18orf21	cluster2
FASTKD2	FASTKD2	cluster2
NUP107	NUP107	cluster2
ARL5B	ARL5B	cluster2
SMIM10L1	SMIM10L1	cluster2
HMGXB4	HMGXB4	cluster2
CHAF1A	CHAF1A	cluster2
SNHG17	SNHG17	cluster2
INTS8	INTS8	cluster2
ACD	ACD	cluster2
ZC3HC1	ZC3HC1	cluster2
HSPA14	HSPA14	cluster2
SCARB1	SCARB1	cluster2
ISY1	ISY1	cluster2
TADA1	TADA1	cluster2
THAP12	THAP12	cluster2
TXNL1	TXNL1	cluster2
TMEM267	TMEM267	cluster2
KIF20A	KIF20A	cluster2
UCK2	UCK2	cluster2
LLGL1	LLGL1	cluster2
ALKBH2	ALKBH2	cluster2
GTF2H1	GTF2H1	cluster2
PPP2R1B	PPP2R1B	cluster2
GATC	GATC	cluster2
KRIT1	KRIT1	cluster2
UBA5	UBA5	cluster2
CCNT1	CCNT1	cluster2
NAA15	NAA15	cluster2
RFC3	RFC3	cluster2
EIPR1	EIPR1	cluster2
C1orf174	C1orf174	cluster2
NAA35	NAA35	cluster2
HSF2	HSF2	cluster2
ANKRD27	ANKRD27	cluster2
CARS1	CARS1	cluster2
CDC45	CDC45	cluster2
CDKN3	CDKN3	cluster2
NCAPH	NCAPH	cluster2
ORC5	ORC5	cluster2
SMG8	SMG8	cluster2
FAM53C	FAM53C	cluster2
PARP2	PARP2	cluster2
SNHG16	SNHG16	cluster2
FIP1L1	FIP1L1	cluster2
AGPAT5	AGPAT5	cluster2
AC092718.4	AC092718.4	cluster2
FANCI	FANCI	cluster2
DPY19L4	DPY19L4	cluster2
DNAJC2	DNAJC2	cluster2
MEX3C	MEX3C	cluster2
EXOSC8	EXOSC8	cluster2
PM20D2	PM20D2	cluster2
EZH2	EZH2	cluster2
TOMM5	TOMM5	cluster2
SNHG30	SNHG30	cluster2
ADNP2	ADNP2	cluster2
ILKAP	ILKAP	cluster2
PAWR	PAWR	cluster2
NEK2	NEK2	cluster2
KNSTRN	KNSTRN	cluster2
COQ3	COQ3	cluster2
CRLF3	CRLF3	cluster2
MORC4	MORC4	cluster2
GTF2E1	GTF2E1	cluster2
UMPS	UMPS	cluster2
SPATS2	SPATS2	cluster2
IFRD1	IFRD1	cluster2
APOBEC3B	APOBEC3B	cluster2
MRPS17	MRPS17	cluster2
C17orf80	C17orf80	cluster2
LNPK	LNPK	cluster2
ACBD6	ACBD6	cluster2
LSM6	LSM6	cluster2
ZNF384	ZNF384	cluster2
PCLAF	PCLAF	cluster2
MASTL	MASTL	cluster2
CENPF	CENPF	cluster2
UBA6	UBA6	cluster2
SAP30	SAP30	cluster2
PRKAB2	PRKAB2	cluster2
CDC6	CDC6	cluster2
POLR1B	POLR1B	cluster2
ZNF148	ZNF148	cluster2
ORC2	ORC2	cluster2
DLGAP5	DLGAP5	cluster2
RPS6KC1	RPS6KC1	cluster2
PACC1	PACC1	cluster2
AC125257.1	AC125257.1	cluster2
RAD51AP1	RAD51AP1	cluster2
ELP4	ELP4	cluster2
SMC2	SMC2	cluster2
PBK	PBK	cluster2
TMA16	TMA16	cluster2
ZBTB5	ZBTB5	cluster2
NUP93	NUP93	cluster2
EXOC5	EXOC5	cluster2
KIF4A	KIF4A	cluster2
DNAJC9	DNAJC9	cluster2
MED6	MED6	cluster2
CENPH	CENPH	cluster2
RPP21	RPP21	cluster2
THOC5	THOC5	cluster2
EXOSC9	EXOSC9	cluster2
POP4	POP4	cluster2
NDUFAF4	NDUFAF4	cluster2
SLC12A8	SLC12A8	cluster2
ESCO1	ESCO1	cluster2
PRR11	PRR11	cluster2
[truncated: 354 more rows]

## Sheet: Table S8
Table S8. Mutated genes in two clusters based on the RM-related signature
Genes	p.value
KRAS	1.26931e-21
TP53	7.06476e-20
KMT2D	4.83689e-14
STK11	1.60798e-13
TTN	2.62777e-13
SYNE1	3.33575e-12
CDKN2A	1.52935e-11
NFE2L2	2.63641e-11
EGFR	8.86927e-11
PTEN	9.32015e-10
FZD10	2.33223e-08
LRRK2	3.09392e-07
SETBP1	2.25959e-06
MXRA5	2.87063e-06
UBA6	6.1967e-06
PTPRD	1.84138e-05
TAS1R2	2.18831e-05
BRAF	2.34691e-05
LPPR4	3.33794e-05
OR4C12	5.07283e-05
TENM2	5.96482e-05
MGA	6.66631e-05
ASXL3	7.16367e-05
CHL1	9.49506e-05
SCN1A	0.000104623
FLG	0.00011642
RIMS2	0.000153537
RIMS1	0.000160933
PLCH1	0.000171601
SNTG1	0.000190891
FLG2	0.000200006
GRIA1	0.000200639
ATP10A	0.000205458
ELSPBP1	0.000206636
PHC3	0.000211248
PPP1R9A	0.000211248
MPPED2	0.000244789
CPXM2	0.000259211
ST6GAL2	0.000279106
RP1L1	0.000325902
TIAM1	0.00034419
RASA1	0.000367464
SPATA31A6	0.000428863
ADAMTS2	0.000456502
EPHB6	0.000456502
FMO2	0.000460201
BCL11B	0.000467432
SLC2A10	0.000494326
PTCHD2	0.000573318
MMRN1	0.000574572
PIK3CA	0.000674701
AFF2	0.00071017
GALNT15	0.000750095
NPAP1	0.000764192
TRPC6	0.000807497
CCDC178	0.000823499
CLCN1	0.000823499
NID1	0.000823499
CRB2	0.000844866
CTNNB1	0.000844866
GBP5	0.000844866
SLITRK2	0.000918655
CSN1S1	0.000976935
LUC7L	0.000976935
MSGN1	0.000976935
KRT34	0.000984341
XKR6	0.000984341
FBN2	0.0010004
DPPA4	0.0010631
SGCE	0.00118145
LTBP1	0.00127331
HRNR	0.00132421
PCDH18	0.00139238
RBFOX1	0.00140891
ANO7	0.0015143
TRAPPC8	0.0015143
MYH15	0.00154421
FHOD3	0.00156413
SLITRK6	0.00156413
ZNF254	0.00184734
KPRP	0.00194642
CD200R1	0.00195237
FKBP6	0.00195237
PKP1	0.00195237
PDGFRA	0.00196682
RGPD4	0.0020066
CCDC89	0.00212034
GUCA1A	0.00212034
KLK1	0.00212034
KRTAP9-3	0.00212034
VCP	0.00212034
ARHGAP35	0.00214582
TRPV6	0.00218443
EDC3	0.00228877
HNMT	0.00228877
LRP3	0.00228877
TCN2	0.00228877
TMEM200C	0.00228877
DOCK2	0.00232696
FAM47B	0.00234203
DRD5	0.00243698
SERPINA9	0.00243698
ACTN2	0.00245592
ASTN1	0.00250984
CYYR1	0.00260993
TRBV3-1	0.00260993
SCG2	0.00268925
KCNN2	0.00277681
GPC5	0.00285773
FOXI1	0.00290829
GPR101	0.00290829
FAM155A	0.00296203
PACS2	0.00296203
TRDN	0.00308877
AEBP1	0.00319752
ABCC12	0.00320683
PXDNL	0.00332574
ADH7	0.00385375
F2RL2	0.00385375
HSD11B1	0.00385375
PPP2R2B	0.00385375
IGHE	0.0041447
ABCC4	0.00417524
GBP6	0.00417524
TARS	0.00417524
NRCAM	0.00428591
ANKRD11	0.00437794
ZNF536	0.00441777
ATG4D	0.0044438
MORC2	0.0044438
NKAIN3	0.0044438
SPANXN1	0.0044438
TROVE2	0.0044438
USP35	0.0044438
SMARCD2	0.00459645
TMCO2	0.00459645
TRIB2	0.00459645
UGT1A1	0.00459645
COL4A1	0.00461185
FAM46D	0.00472755
WDR17	0.00476345
ATP2B3	0.0047723
LILRB1	0.0047723
LRRC32	0.0047723
FN1	0.00480544
SLC9A4	0.00481934
CCIN	0.00482566
GAA	0.00482566
IL31RA	0.00482566
NIPAL4	0.00482566
PRSS38	0.00482566
TTC12	0.00482566
PKHD1L1	0.00491875
FAM135B	0.00495009
VCAN	0.00496057
LGSN	0.0050523
FAM171A1	0.00520647
SLC32A1	0.00520647
CHIA	0.00524403
IFT80	0.00524403
RASGRF1	0.00524403
COL4A5	0.00538935
SVEP1	0.00552146
FRMPD4	0.00586313
NOTCH4	0.00592672
TMEM132D	0.00595012
DLGAP3	0.00595453
ITGA2	0.00595453
GUCY2F	0.00596814
STON1-GTF2A1L	0.00600693
ADAMTS1	0.00607335
OR2A2	0.00607335
MDN1	0.00614916
PRUNE2	0.00661905
NDN	0.00685385
ABCG5	0.00707887
KRTAP11-1	0.00707887
PSG4	0.00707887
TAS2R1	0.00708953
RBM10	0.00718483
TMTC1	0.0072011
ADAMTSL1	0.00733575
LRFN2	0.00733575
APPL2	0.00745575
MKL1	0.00745575
NADSYN1	0.00745575
CCDC116	0.0075624
FGF13	0.0075624
HAUS7	0.0075624
SERPINB10	0.0075624
SPARC	0.0075624
NTM	0.00782234
DSG3	0.00788143
L1CAM	0.00788143
FAT3	0.00802947
NALCN	0.00818548
KCNT2	0.00818876
ATOH1	0.00821797
BICD1	0.00821797
DOCK9	0.00821797
PRAMEF2	0.00821797
SPATC1	0.00821797
TUBB8	0.00821797
SLC13A1	0.00826473
GPR179	0.00839608
CSRNP1	0.00864938
ETS1	0.00864938
KRT76	0.00864938
NDUFV1	0.00864938
NUCB1	0.00864938
TEKT5	0.00864938
ZNF17	0.00864938
HCN1	0.00865133
AKR1B15	0.00885668
CD86	0.00885668
DBX2	0.00885668
MPPED1	0.00885668
OR1N2	0.00885668
TSHZ3	0.0088973
DENND4A	0.00897568
RASSF9	0.00897568
ADARB1	0.00912517
KRT37	0.00912517
LAX1	0.00912517
PKP2	0.00914939
ADAM22	0.00991496
FBXW7	0.00991496
ACSL4	0.00995213
AGK	0.00995213
DNASE2	0.00995213
GRB2	0.00995213
IGFBP2	0.00995213
IL22RA1	0.00995213
JRK	0.00995213
KITLG	0.00995213
LYZL1	0.00995213
OMA1	0.00995213
PTPN20	0.00995213
RMND5A	0.00995213
SAAL1	0.00995213
TMEM104	0.00995213
TMEM30A	0.00995213
HOXA1	0.0099721
PALD1	0.0099721
PGBD1	0.0099721
ITGA4	0.0106033
FAM47A	0.0109733
NTNG1	0.0110582
EDIL3	0.0111429
GABRA3	0.0111429
OR10J3	0.0115034
DGKB	0.011674
SLITRK1	0.0117295
ANTXR1	0.0118643
PSG6	0.0118643
SMC3	0.0118643
STON2	0.0118643
VCPIP1	0.012001
COLEC12	0.0122817
GABRA4	0.0125068
LAMB4	0.0129019
COL7A1	0.0129597
ADGRV1	0.0129819
DNAH8	0.0131179
ARAP2	0.013177
CMTR2	0.013177
BCAR1	0.013362
CLPB	0.013362
FAM120B	0.013362
FILIP1L	0.013362
FRK	0.013362
PIP4K2A	0.013362
TASP1	0.013362
TEKT4	0.013362
USP37	0.013362
UGT2A1	0.0133977
PARP8	0.0134063
SHOX2	0.0134063
WDR33	0.0134063
COL5A2	0.0135978
PTCHD3	0.013879
ALG10	0.0141089
C7orf60	0.0141089
CCDC87	0.0141089
KRT38	0.0141089
MMP13	0.0141089
OTUD6A	0.0141089
R3HCC1L	0.0141089
SLC39A6	0.0141089
SLC6A2	0.0141089
OR2W3	0.0146181
CETP	0.0147345
CSNK1G3	0.0147345
KRTAP10-9	0.0147345
MASP2	0.0147345
PIGT	0.0147345
ZNF251	0.0147345
PPP4R1	0.0147531
REV1	0.0147531
ATP6V1B1	0.0152322
GDF3	0.0152322
PARPBP	0.0152322
TMCC1	0.0152322
TUBGCP6	0.0152322
ZNF708	0.0152322
CDH7	0.0154759
OR4A5	0.0155045
PAK7	0.0155045
CRHBP	0.0158105
CYP2A13	0.0158105
GAL3ST4	0.0158105
KIAA1614	0.0158105
ZNF445	0.0158105
COL22A1	0.0159141
ADGRE5	0.0161123
HAUS6	0.0161123
KRTAP15-1	0.0161123
RBM12B	0.0161123
SCFD2	0.0161123
TCAF1	0.0161123
TPX2	0.0161123
WNT8A	0.0161123
KCNS2	0.0161851
LAMP5	0.0161851
MYRF	0.0161851
NMUR2	0.0161851
KCNB2	0.0162933
OVCH1	0.0162933
ZP4	0.0162933
OR4A16	0.0163944
POSTN	0.0163944
DLC1	0.0164309
PSG8	0.0164986
ROBO4	0.016849
AP1S3	0.0168812
BPIFA3	0.0168812
EXOC3L2	0.0168812
RINL	0.0168812
SLC30A2	0.0168812
SUZ12	0.0168812
TIA1	0.0168812
WDR26	0.0168812
ZSCAN32	0.0168812
ZFPM2	0.0171731
CTCFL	0.0173319
SYT10	0.0175605
PLCB1	0.017786
PNLIPRP3	0.0179714
CACNA2D1	0.0182976
INSRR	0.0182976
TRPM6	0.0182976
FBXL7	0.0184058
SGK223	0.0188455
SPATA31A1	0.0193636
NFRKB	0.019634
POF1B	0.019634
RFC1	0.019634
RNF20	0.019634
SULT1E1	0.019634
C6	0.0201427
GRM7	0.0203182
ROBO2	0.0203182
KCNK2	0.0208184
TACC2	0.0208184
COL3A1	0.0209932
EYA1	0.0211341
SPATA18	0.0211341
TMEM2	0.0211341
KCNQ3	0.0214186
SYTL2	0.0214186
CSF2RA	0.0215419
DPPA2	0.0215419
ADAMTS14	0.0217412
UNC45B	0.0217412
ASPM	0.0217517
SOGA3	0.021786
SMARCA4	0.022434
MYH3	0.0224506
TLN2	0.0224578
DCAF12L2	0.0232998
PCDHA5	0.0232998
PCDHGA3	0.0232998
RIMBP2	0.0232998
CCDC39	0.0236984
CYP3A43	0.0238391
DBF4	0.0238391
FMO5	0.0238391
LTA4H	0.0238391
SELPLG	0.0238391
SFTPA2	0.0238391
WIZ	0.0238391
ARHGAP4	0.0238901
BEND6	0.0238901
CNKSR1	0.0238901
KRT25	0.0238901
SEMA6A	0.0238901
SLC22A7	0.0238901
DMD	0.0241151
DAAM2	0.0243898
PRPF40A	0.0243898
SLC24A3	0.0243898
SLC2A13	0.0243898
SNAPC4	0.0243898
PPFIA2	0.0246486
ANK2	0.0247294
VEPH1	0.0250466
DCAF12L1	0.0252414
C17orf104	0.0256666
CACNG8	0.0256666
HBE1	0.0256666
IKZF3	0.0256666
IPO11	0.0256666
KIAA1407	0.0256666
LCTL	0.0256666
MTMR3	0.0256666
PLSCR2	0.0256666
PON1	0.0256666
SIK3	0.0256666
ZFP37	0.0256666
NLRP10	0.0257676
PCDHB16	0.0257676
ZSWIM2	0.0257676
TLL1	0.0258889
POLR3A	0.0259372
RPE65	0.0259372
TMTC3	0.0259372
PPP1R3A	0.025945
AHNAK2	0.0260065
BCL11A	0.0264808
MARK1	0.0264808
ADGRL3	0.0265468
CFTR	0.026587
ATP7B	0.0266538
CCER1	0.0266538
DHX9	0.0266538
DLG5	0.0266538
IGSF22	0.0266538
SERPINB3	0.0266538
RP11-812E19.9	0.0271059
SEMA6B	0.0271059
SLC35G3	0.0271059
SPATA31A7	0.0271059
ZNF678	0.0271059
RNF213	0.0275711
CYP11B2	0.0281378
GABRG3	0.0281378
MEGF10	0.0281378
SEMA3D	0.0281378
AGPAT4	0.0284582
AP2A2	0.0284582
CKAP2	0.0284582
CRY2	0.0284582
CSTF3	0.0284582
GLIPR1	0.0284582
GPR183	0.0284582
HIST1H3E	0.0284582
HIST3H3	0.0284582
LCE3E	0.0284582
LDLRAD3	0.0284582
LOX	0.0284582
MAP2K6	0.0284582
MFAP1	0.0284582
MTG2	0.0284582
OR7G1	0.0284582
OVCH2	0.0284582
PIGA	0.0284582
PNMAL2	0.0284582
RGS5	0.0284582
TBC1D2	0.0284582
TUBB2B	0.0284582
XCL1	0.0284582
ZACN	0.0284582
ZKSCAN1	0.0284582
ZNF623	0.0284582
PTPRZ1	0.0285878
KCNH5	0.0286226
MYOM2	0.0286226
CUL7	0.0290054
F2	0.0290054
HHIPL1	0.0290054
HOXA13	0.0290054
HTRA1	0.0290054
KLHL18	0.0290054
KLK13	0.0290054
LAD1	0.0290054
OTC	0.0290054
SLAMF8	0.0290054
SVOP	0.0290054
WDR72	0.0292988
NBEAL1	0.0293038
TAGAP	0.0293038
ZNF600	0.0293038
CACNA1E	0.0295304
ZNF804B	0.0306886
LILRB2	0.0308573
OLFM4	0.0308573
PASD1	0.0308573
C8orf34	0.031901
EP300	0.031901
SLX4	0.031901
SSH2	0.031901
AKAP12	0.0320394
C1orf168	0.0320394
CTSG	0.0320394
LGI2	0.0320394
PADI3	0.0320394
RPTOR	0.0320394
USP31	0.0320394
ZBTB14	0.0320394
PKHD1	0.0320953
MUC17	0.0326644
DPY19L2	0.0326809
MYOF	0.0326809
SRGAP3	0.0326809
OR2M5	0.0327718
CSF1R	0.0329213
DRD2	0.0329213
HAS2	0.0329213
INTU	0.0329213
NPR3	0.0329213
SPATA31D1	0.0329254
ASCL4	0.0330455
B3GNT8	0.0330455
BTG3	0.0330455
C10orf107	0.0330455
C11orf80	0.0330455
CARD10	0.0330455
CEACAM3	0.0330455
CLEC4E	0.0330455
DEFB127	0.0330455
DNAJB1	0.0330455
EFNB1	0.0330455
GPANK1	0.0330455
MPP7	0.0330455
MUC20	0.0330455
PCIF1	0.0330455
PELI1	0.0330455
RAC1	0.0330455
RORC	0.0330455
SLC1A4	0.0330455
STARD6	0.0330455
STRAP	0.0330455
TAF6	0.0330455
TCEAL3	0.0330455
TCTN1	0.0330455
TTC4	0.0330455
WDR76	0.0330455
ZFAND6	0.0330455
ZNF207	0.0330455
ZNF564	0.0330455
ACSM4	0.0342477
ATP11A	0.0342477
C14orf37	0.0342477
FER1L6	0.0350652
ATP2B2	0.0355174
ABCA4	0.0355316
DST	0.0360692
NCAM2	0.0361462
COL4A6	0.0364427
ROR2	0.0364427
GRXCR1	0.0378567
PEX1	0.0378567
TNRC18	0.0378567
CDK12	0.0391516
MME	0.0391516
SETD1A	0.0391516
LIG4	0.039305
PLCB4	0.0394741
AACS	0.0398326
ALDH1B1	0.0398326
CREB5	0.0398326
EOMES	0.0398326
KLHL13	0.0398326
NPNT	0.0398326
NT5C1B	0.0398326
PADI4	0.0398326
PPL	0.0398326
PROKR1	0.0398326
TRIM21	0.0398326
UBE2O	0.0398326
ZNF556	0.0398326
CHD1	0.0398585
PIK3R1	0.0398585
QRFPR	0.0398585
RBL1	0.0398585
TAAR1	0.0398585
TSC1	0.0398585
C1orf94	0.0404862
C9	0.0404862
CFAP58	0.0404862
GPRASP2	0.0404862
HCRTR2	0.0404862
ZFYVE28	0.0404862
COL21A1	0.0409269
BRIP1	0.0409891
KRT82	0.0409891
LEF1	0.0409891
MUT	0.0409891
PALLD	0.0409891
RAPGEF6	0.0409891
RPGRIP1	0.0409891
SLC1A3	0.0409891
USP51	0.0409891
ZNF226	0.0409891
ZNF334	0.0409891
KEAP1	0.0420376
2023-09-12	0.042294
ANO8	0.042294
CENPT	0.042294
CNNM2	0.042294
ESAM	0.042294
GOLGA6D	0.042294
HBS1L	0.042294
HLA-B	0.042294
IRF2BP1	0.042294
KHK	0.042294
KRIT1	0.042294
LHFPL5	0.042294
MAPK15	0.042294
MBP	0.042294
MTHFD2	0.042294
RNF145	0.042294
SIN3B	0.042294
SLC25A38	0.042294
SNPH	0.042294
SSRP1	0.042294
TRGV2	0.042294
TTC38	0.042294
UIMC1	0.042294
YTHDF3	0.042294
ZFP36L2	0.042294
ZNF429	0.042294
SPAG17	0.0423045
AMPD3	0.042893
APOBEC1	0.042893
C6orf58	0.042893
CA11	0.042893
CCNF	0.042893
DUXA	0.042893
IDO2	0.042893
KIF7	0.042893
KLHL24	0.042893
KPNA1	0.042893
KPNA4	0.042893
KRTAP10-11	0.042893
LRRC40	0.042893
MAD1L1	0.042893
MYBL1	0.042893
NOP2	0.042893
PRR23C	0.042893
PSMD1	0.042893
SLC39A10	0.042893
SULT1C2	0.042893
TRIM32	0.042893
ZNF263	0.042893
ZNF471	0.042893
HECW1	0.0441782
SLITRK4	0.0441982
PDZD2	0.0443341
SCN2A	0.0443576
ADAM21	0.0450696
ATN1	0.0450696
ATP2B1	0.0450696
SIDT1	0.0450696
SRRM4	0.0450696
TMEM225	0.0450696
UGT2B10	0.0450696
ZRANB3	0.0450696
GRIK4	0.0451612
MICAL3	0.0451612
NUP210	0.0451612
PCDHA1	0.0455974
TMEM200A	0.0455974
TRO	0.0455974
XYLT1	0.0455974
PDHA2	0.0456085
PROS1	0.0456085
UTP20	0.0456106
AIFM1	0.0459012
BMP6	0.0459012
CUEDC1	0.0459012
EIF2AK1	0.0459012
ERG	0.0459012
FBLN2	0.0459012
GPR75-ASB3	0.0459012
IGHV3OR16-8	0.0459012
IL18R1	0.0459012
LCK	0.0459012
MMP10	0.0459012
MROH8	0.0459012
OPN4	0.0459012
PARVG	0.0459012
PI4KB	0.0459012
PLAT	0.0459012
PRELP	0.0459012
PRRX1	0.0459012
PRSS1	0.0459012
RNF165	0.0459012
SKIDA1	0.0459012
SRMS	0.0459012
STK10	0.0459012
TBC1D5	0.0459012
TLR10	0.0459012
TTF1	0.0459012
ZP1	0.0459012
LPA	0.0459792
COL4A3	0.0460043
DPYSL5	0.0470362
MYH7B	0.0470362
CHST1	0.0485352
DNAJC6	0.0485352
IL18RAP	0.0485352
PRRC2B	0.0485352
NCKAP5	0.048837
PTPRT	0.048837
EPB41L3	0.0488876
CNTNAP2	0.0493472
REV3L	0.0495074
SLCO1B1	0.0504775
TDRD5	0.0504775
DIO2	0.0505827
UNC5B	0.0505827
PCDHB8	0.0505895
PCDHGA2	0.0505895
DGKK	0.0509968
WDR64	0.0511776
ACTRT2	0.0514772
CAMK2B	0.0514772
CASP2	0.0514772
CLCN4	0.0514772
DCLRE1A	0.0514772
GPRIN1	0.0514772
IRF4	0.0514772
KRT79	0.0514772
NOS1AP	0.0514772
OR52K1	0.0514772
PAMR1	0.0514772
SF1	0.0514772
TMEM145	0.0514772
UBAP2L	0.0514772
ZNF574	0.0514772
ADCK3	0.0515611
ALOX12	0.0515611
C8orf74	0.0515611
CA9	0.0515611
CD180	0.0515611
CMPK2	0.0515611
CUZD1	0.0515611
DHX40	0.0515611
DLL3	0.0515611
FSTL4	0.0515611
HABP2	0.0515611
IGHV1-58	0.0515611
IKBKAP	0.0515611
MARS2	0.0515611
OLFM1	0.0515611
PAPL	0.0515611
PGLYRP4	0.0515611
PML	0.0515611
PRR5L	0.0515611
RAD54L	0.0515611
RASSF2	0.0515611
RTN4IP1	0.0515611
SLC17A9	0.0515611
SPNS3	0.0515611
STRN3	0.0515611
TEX26	0.0515611
TMEM55A	0.0515611
TRIP6	0.0515611
KDM6A	0.0531813
LATS1	0.0531813
2023-03-10	0.0537965
CEP290	0.0537965
CEP63	0.0537965
CIITA	0.0537965
EIF2AK4	0.0537965
GEMIN5	0.0537965
LAMP3	0.0537965
LENG8	0.0537965
RSPH6A	0.0537965
SGSM1	0.0537965
WDR60	0.0537965
ZFR	0.0537965
OR2L8	0.0538855
ABCG1	0.054371
AMFR	0.054371
C17orf74	0.054371
DKC1	0.054371
EMD	0.054371
FBXL17	0.054371
FCGR1A	0.054371
FCHSD1	0.054371
FUT11	0.054371
GLMP	0.054371
GNAQ	0.054371
GPR119	0.054371
GPR176	0.054371
HSD3B7	0.054371
KIAA1644	0.054371
KRT19	0.054371
LIX1L	0.054371
LSP1	0.054371
NCOA4	0.054371
OR10H5	0.054371
OR2H2	0.054371
OXER1	0.054371
PCYOX1L	0.054371
PRKAA1	0.054371
RAB11FIP5	0.054371
RAD51AP1	0.054371
RBM34	0.054371
SIX6	0.054371
SLC25A52	0.054371
SPIN2B	0.054371
SPRR1A	0.054371
SS18L1	0.054371
TBL1X	0.054371
TFCP2	0.054371
UBE2A	0.054371
UTS2R	0.054371
VSIG1	0.054371
WDR13	0.054371
ZFP36	0.054371
ZNF597	0.054371
ZWILCH	0.054371
NBAS	0.054371
KCNH8	0.0545527
SRCAP	0.0545527
NRK	0.0555117
IQGAP2	0.0565849
TRIML1	0.0565849
BBS9	0.0565896
IGKV1D-42	0.0565896
ZNF527	0.0565896
CLVS2	0.0566993
ITGB4	0.0566993
SLC6A3	0.0566993
SLCO1A2	0.0566993
BMS1	0.0569789
PTPRN	0.0569789
ZSCAN4	0.0569789
KCNQ2	0.0574365
SLC14A2	0.0574365
ITGAD	0.0582395
RP1	0.0589838
KIAA1549	0.0606296
KNDC1	0.0606296
SLC9A2	0.0606296
AMPD1	0.0606764
GFRA1	0.0606764
KCNJ2	0.0606764
LTN1	0.0606764
PDCD11	0.0606764
BRINP1	0.0606976
UNC79	0.0608614
COL14A1	0.0622558
SLCO1C1	0.0623515
GRM3	0.0625454
SGIP1	0.0627226
TEX15	0.0631986
FMO3	0.0637889
HKR1	0.0637889
KDM6B	0.0637889
KIF27	0.0637889
NRG1	0.0637889
OR10A2	0.0637889
PRAMEF19	0.0637889
SERPINA6	0.0637889
SKIV2L2	0.0637889
SLC28A3	0.0637889
SMO	0.0637889
ZKSCAN2	0.0637889
DNAH1	0.0639097
ATP9B	0.0639259
BRD4	0.0639259
CCDC110	0.0639259
GPT2	0.0639259
OR4F6	0.0639259
PDE4C	0.0639259
RNF6	0.0639259
RRBP1	0.0639259
SPG7	0.0639259
USP6NL	0.0639259
DNAI1	0.0642804
GPC3	0.0642804
MAN1A1	0.0642804
RBAK	0.0642804
RTN4	0.0642804
SIK2	0.0642804
SMC6	0.0642804
TTPA	0.0642804
UBN1	0.0642804
USP42	0.0642804
ZCCHC6	0.0642804
ADGRG4	0.0643955
SYNE2	0.0645358
CLCA4	0.065212
GABRQ	0.065212
ITGAL	0.065212
OR4N5	0.065212
OR6Y1	0.065212
OTOA	0.065212
PCK1	0.065212
PRG4	0.065212
FAT1	0.0652318
PTPRR	0.0657375
TTC14	0.0657375
LRRC7	0.0661438
LTBP2	0.0676888
SMG1	0.0676888
ADAM18	0.0683016
OR4D5	0.0683016
PIKFYVE	0.0683016
SIPA1L3	0.0683016
BPIFB2	0.0684758
GPM6A	0.0684758
KIAA1524	0.0684758
KIFC2	0.0684758
MANEA	0.0684758
OR2B3	0.0684758
CENPJ	0.0685915
ITGA7	0.0685915
JAG2	0.0685915
NXPE4	0.0685915
OR8B4	0.0685915
U2SURP	0.0685915
WHSC1L1	0.0685915
ABCB5	0.0698824
MROH2B	0.0701608
ACTRT1	0.0705698
EXPH5	0.0705698
AQP4	0.0709861
BMP4	0.0709861
CEP70	0.0709861
CNTROB	0.0709861
CYP19A1	0.0709861
DEAF1	0.0709861
DHCR7	0.0709861
FAM120C	0.0709861
FBXO47	0.0709861
GORASP2	0.0709861
HAUS5	0.0709861
IL1RAP	0.0709861
KBTBD12	0.0709861
KIAA0355	0.0709861
KIAA0907	0.0709861
MFSD7	0.0709861
MICALL1	0.0709861
ORC5	0.0709861
PABPC1L	0.0709861
PLEKHO2	0.0709861
PPIP5K1	0.0709861
SALL2	0.0709861
SLC27A2	0.0709861
SLC30A3	0.0709861
SPANXB1	0.0709861
TNIP3	0.0709861
ZNF419	0.0709861
BNC1	0.0711437
CCKBR	0.0711437
CFAP74	0.0711437
CROCC	0.0711437
ILDR2	0.0711437
KIF17	0.0711437
LMO7	0.0711437
OR4K17	0.0711437
VAV3	0.0711437
ZBTB41	0.0711437
CREBBP	0.0714658
GALNT13	0.0714658
ZBBX	0.0715099
ADAMTS5	0.072779
KIF4B	0.072779
ARMC3	0.0727879
LGR5	0.0727879
MDC1	0.0727879
LRRTM1	0.074341
OR5D18	0.074341
ACLY	0.0745038
ANKRD13C	0.0745038
ARFGAP1	0.0745038
CCDC151	0.0745038
CENPQ	0.0745038
CLEC4C	0.0745038
CLEC4D	0.0745038
COLGALT1	0.0745038
ENPP4	0.0745038
FOXF1	0.0745038
GLYR1	0.0745038
HMHA1	0.0745038
HOXB8	0.0745038
HTRA2	0.0745038
IFT74	0.0745038
KBTBD4	0.0745038
KIF2A	0.0745038
LRCH4	0.0745038
MSTN	0.0745038
NDRG1	0.0745038
NIF3L1	0.0745038
NPEPL1	0.0745038
NPL	0.0745038
NUP37	0.0745038
P2RY1	0.0745038
PDE8A	0.0745038
RNF19A	0.0745038
RP11-35N6.1	0.0745038
SNX20	0.0745038
SOX10	0.0745038
SPRTN	0.0745038
STAR	0.0745038
TELO2	0.0745038
TFCP2L1	0.0745038
TLDC1	0.0745038
TMEM57	0.0745038
TTC39B	0.0745038
TXK	0.0745038
USP16	0.0745038
VWA7	0.0745038
ZNF77	0.0745038
DNAH7	0.0750588
CACNA1C	0.0759914
CPAMD8	0.0761546
FRMD7	0.0765594
GPA33	0.0765594
HERC4	0.0765594
ITGA1	0.0765594
KLHL38	0.0765594
LUM	0.0765594
MET	0.0765594
PRR16	0.0765594
SLC10A2	0.0765594
SLC26A10	0.0765594
SOX6	0.0765594
ZC3H12B	0.0765594
ZMYND8	0.0765594
2023-03-07	0.0766116
BUD13	0.0766116
CPA1	0.0766116
DRD1	0.0766116
EFS	0.0766116
GPR35	0.0766116
GRAP2	0.0766116
IL10RA	0.0766116
ITGB6	0.0766116
MED16	0.0766116
NEK11	0.0766116
NKX2-5	0.0766116
OR1A2	0.0766116
PELP1	0.0766116
PNN	0.0766116
SPPL2A	0.0766116
TLR6	0.0766116
TOR1AIP2	0.0766116
TPH1	0.0766116
ZNF225	0.0766116
ZNF354A	0.0766116
ZNF713	0.0766116
ZNF816	0.0766116
ZNF99	0.0768614
OR4C16	0.0773905
OGDHL	0.0779896
NRXN1	0.0788519
TG	0.0790732
KCNJ3	0.0805266
CDHR2	0.0805513
INSC	0.0805513
ITPR1	0.0805513
ZNF711	0.0805513
OBSCN	0.0807682
AQR	0.0809031
CLVS1	0.0809031
PASK	0.0809031
ASTN2	0.0810739
ANGPT1	0.0812935
C9orf3	0.0812935
CSNK1A1L	0.0812935
EHHADH	0.0812935
FBLN1	0.0812935
JPH1	0.0812935
MOCOS	0.0812935
OAS2	0.0812935
OR13A1	0.0812935
PSG5	0.0812935
SAMSN1	0.0812935
SLC22A6	0.0812935
THNSL2	0.0812935
TPK1	0.0812935
ZNF300	0.0812935
ADNP2	0.0818766
BTAF1	0.0818766
FERD3L	0.0818766
GALNT8	0.0818766
SULF2	0.0818766
DMXL1	0.0833106
AHRR	0.08336
ARID5B	0.08336
BPIFB6	0.08336
CTAGE9	0.08336
IGKV1D-8	0.08336
LRIF1	0.08336
NVL	0.08336
PNISR	0.08336
PYGL	0.08336
SP4	0.08336
TONSL	0.08336
ZBTB11	0.08336
ATP8A1	0.0835654
DOPEY1	0.0835654
EML1	0.0835654
OR51B2	0.0835654
PANX3	0.0835654
PRR23B	0.0835654
SELE	0.0835654
XRN2	0.0835654
NLRP9	0.0839272
TMEM131	0.0839272
ABCA8	0.084151
HIVEP1	0.084151
SCN9A	0.084151
BDP1	0.0843475
HMCN1	0.0867846
RYR1	0.0872719
CEP128	0.088469
FSCB	0.0891594
ADAM33	0.0896149
DDX26B	0.0896149
DLGAP4	0.0896149
FCRLA	0.0896149
KRTAP24-1	0.0896149
LAMB3	0.0896149
POLR3B	0.0896149
TANC1	0.0896149
ZNF365	0.0896149
ACAP3	0.0902711
ADH1A	0.0902711
ALOX12B	0.0902711
ARHGEF37	0.0902711
BRS3	0.0902711
C12orf71	0.0902711
C17orf47	0.0902711
CD40LG	0.0902711
CDC25C	0.0902711
COL18A1	0.0902711
CSTF1	0.0902711
DDN	0.0902711
FBXO16	0.0902711
GARS	0.0902711
GBP7	0.0902711
GJB4	0.0902711
GMDS	0.0902711
HDAC2	0.0902711
HECTD3	0.0902711
IL17RE	0.0902711
IRX3	0.0902711
IRX4	0.0902711
KCNJ6	0.0902711
KCNK6	0.0902711
KLF4	0.0902711
KRTAP13-3	0.0902711
LANCL2	0.0902711
MRAP2	0.0902711
NBPF26	0.0902711
NLN	0.0902711
OLAH	0.0902711
OR10H4	0.0902711
PCSK4	0.0902711
POLRMT	0.0902711
PPARG	0.0902711
PREB	0.0902711
PRKCH	0.0902711
RSPH10B2	0.0902711
SCAMP3	0.0902711
SNX9	0.0902711
STX2	0.0902711
TTYH3	0.0902711
WNT8B	0.0902711
XPC	0.0902711
ZC3H7A	0.0902711
ZCRB1	0.0902711
ZNF268	0.0902711
DNAH5	0.0909633
LAMB1	0.0911976
THOC2	0.0911976
TRPV5	0.0911976
UNC13A	0.0914179
FSHR	0.0918567
FPGT-TNNI3K	0.0927848
BACH2	0.0928279
LMX1A	0.0928279
OR10Z1	0.0928279
PRDM14	0.0928279
PTPRU	0.0928279
MYH8	0.0931494
RTTN	0.0931962
ABCA1	0.0932451
ACSS3	0.0932451
DNAH9	0.0951346
LYST	0.0960181
MYH13	0.0960181
ADAM19	0.0965101
PCDHA10	0.0965101
BHLHB9	0.0976052
DMBX1	0.0976052
IFI44	0.0976052
MCC	0.0976052
PTGFR	0.0976052
UBTFL1	0.0976052
UGT2B7	0.0976052
ZIK1	0.0976052
ZNF148	0.0976052
CFAP47	0.0986566
MECOM	0.0988238
USP25	0.0988238
WDPCP	0.0988238
KIAA1549L	0.0998347
ALAS2	0.100314
CBLL1	0.100314
CCDC105	0.100314
CCDC38	0.100314
CD207	0.100314
CDH1	0.100314
DCAF5	0.100314
DCBLD2	0.100314
DTX3L	0.100314
ECT2	0.100314
EEA1	0.100314
FBXO7	0.100314
FTSJ3	0.100314
GLB1L2	0.100314
GP5	0.100314
GPAA1	0.100314
HGD	0.100314
IFT81	0.100314
MLH3	0.100314
NF2	0.100314
NR4A1	0.100314
NT5DC3	0.100314
P2RY14	0.100314
PAN3	0.100314
PKM	0.100314
PLEKHA4	0.100314
RAVER2	0.100314
SDS	0.100314
SH2B1	0.100314
SLC43A3	0.100314
SLC6A12	0.100314
SMC1A	0.100314
SNAP47	0.100314
TNNI3	0.100314
WBP11	0.100314
ZNF230	0.100314
ZNF701	0.100314
ZNF780A	0.100314
ZSWIM4	0.100314
ZSWIM8	0.100314
ACOT12	0.102094
CALB2	0.102094
CPEB1	0.102094
DDB1	0.102094
FMO4	0.102094
GPR26	0.102094
GPRC5B	0.102094
HP1BP3	0.102094
NR3C1	0.102094
P2RX5	0.102094
PCM1	0.102094
PPAPDC1A	0.102094
SNAI2	0.102094
SOX7	0.102094
ST8SIA2	0.102094
TMEM38B	0.102094
UCK2	0.102094
ZNF354C	0.102094
ZNF484	0.102094
PCDHGB3	0.102103
RAD51AP2	0.102103
ABI3	0.102467
ADIPOQ	0.102467
AKR7A3	0.102467
ALDH4A1	0.102467
ATP6V1E2	0.102467
BAALC	0.102467
C11orf88	0.102467
C17orf78	0.102467
C19orf40	0.102467
C9orf24	0.102467
CACNB1	0.102467
CALHM2	0.102467
CASP3	0.102467
CASP9	0.102467
CCT2	0.102467
CFAP57	0.102467
CHRNA2	0.102467
CNPPD1	0.102467
COLEC10	0.102467
CST2	0.102467
DNAJB4	0.102467
ELOVL2	0.102467
FAF2	0.102467
FAM209B	0.102467
FAM71D	0.102467
FBXL21	0.102467
FIBP	0.102467
FNDC8	0.102467
FOXI2	0.102467
FOXS1	0.102467
FTSJ1	0.102467
GJA4	0.102467
GP1BA	0.102467
GPALPP1	0.102467
GSDMA	0.102467
HIST1H3C	0.102467
IGHV3-53	0.102467
IL3	0.102467
IL36G	0.102467
KCTD13	0.102467
KRTAP20-1	0.102467
LAMP1	0.102467
LIN7C	0.102467
LTB	0.102467
MAD2L1BP	0.102467
MAPKAPK5	0.102467
MRGPRF	0.102467
MRPL3	0.102467
MRPS22	0.102467
MSANTD3	0.102467
N4BP3	0.102467
NAGK	0.102467
NDRG2	0.102467
NR2F1	0.102467
NUCKS1	0.102467
OSR1	0.102467
PANK2	0.102467
PANK4	0.102467
PODXL	0.102467
POFUT2	0.102467
PSAP	0.102467
PSMD13	0.102467
PYROXD1	0.102467
RAB30	0.102467
RAB9B	0.102467
SEC61A2	0.102467
SGOL1	0.102467
SMYD5	0.102467
SNTB1	0.102467
SPAG7	0.102467
SYK	0.102467
TCEAL2	0.102467
TICAM1	0.102467
TMCO6	0.102467
TMEM47	0.102467
TNFRSF9	0.102467
TP73	0.102467
TRIM40	0.102467
TTC25	0.102467
UBA7	0.102467
UBXN7	0.102467
USP14	0.102467
VPS72	0.102467
VRK1	0.102467
WBP4	0.102467
WDR77	0.102467
WDR89	0.102467
WLS	0.102467
WNT1	0.102467
ZBED8	0.102467
ZBTB39	0.102467
ZNF563	0.102467
ZNF674	0.102467
AGTPBP1	0.102625
ATP6V1A	0.102625
CDC42BPB	0.102625
KY	0.102625
LRRIQ4	0.102625
SEMA4F	0.102625
ZNF724P	0.102625
CEP192	0.10265
REG1A	0.10265
AUTS2	0.102816
DYTN	0.102816
FAM83C	0.102816
KCNA1	0.102816
LUZP2	0.102816
MMP2	0.102816
NOX3	0.102816
POP1	0.102816
POU3F4	0.102816
PPRC1	0.102816
PRAMEF15	0.102816
RBM19	0.102816
SLC12A2	0.102816
SYT4	0.102816
KIF2B	0.103229
ENPP3	0.103794
COL25A1	0.104646
PGK2	0.104646
PIK3C2B	0.104646
ZNF318	0.104646
ADGRL2	0.105543
DNAH10	0.107496
ITGA8	0.107686
KIF21B	0.109509
PDE10A	0.109509
ITGAX	0.110324
DNER	0.111472
LRRTM3	0.111472
UNC5C	0.111472
ATP13A5	0.112103
MYH9	0.112103
SLC17A8	0.112103
AGMO	0.112852
HERC1	0.113111
ARMC5	0.113985
FAM13C	0.113985
GPR148	0.113985
HCLS1	0.113985
IL21R	0.113985
KHDRBS2	0.113985
MGAT3	0.113985
NR4A2	0.113985
OSBPL3	0.113985
PCOLCE2	0.113985
RTP5	0.113985
SERPINA7	0.113985
SMC2	0.113985
TSPEAR	0.113985
UGT2B15	0.113985
WISP1	0.113985
ANKRD35	0.114077
CADPS2	0.114077
CCDC85A	0.114077
IFIH1	0.114077
OR5H15	0.114077
TNKS1BP1	0.114077
ZNF516	0.114077
ZNF80	0.114077
MYH4	0.114482
KIAA2018	0.114843
UBR4	0.115175
ABCA12	0.115766
COL5A1	0.115766
SIPA1L2	0.115766
CAMSAP2	0.116052
CDH17	0.116052
CES5A	0.116052
LRRN3	0.116052
SERPINB4	0.116052
SLC24A2	0.116052
ABCB6	0.116114
ACTR6	0.116114
ASNSD1	0.116114
BOP1	0.116114
BSND	0.116114
CEP68	0.116114
CLEC12A	0.116114
CMSS1	0.116114
DIAPH1	0.116114
DYRK1B	0.116114
E4F1	0.116114
EZH1	0.116114
FAM26E	0.116114
FGFR3	0.116114
IQCH	0.116114
KDM1A	0.116114
LMLN	0.116114
LRRC8B	0.116114
MISP	0.116114
MKX	0.116114
MPHOSPH9	0.116114
NEDD9	0.116114
NEMF	0.116114
OSTN	0.116114
PRB3	0.116114
PRNT	0.116114
RINT1	0.116114
RPAP3	0.116114
SAP30BP	0.116114
SCP2	0.116114
SMPD1	0.116114
SPNS1	0.116114
USP30	0.116114
VPS39	0.116114
VSIG10	0.116114
WDR27	0.116114
WEE2	0.116114
ZDHHC17	0.116114
ZNF319	0.116114
ZNF442	0.116114
MAGEL2	0.120446
ALPK1	0.1209
CELSR3	0.1209
INHBA	0.1209
MAP1B	0.1209
SDK2	0.1209
C2orf16	0.121104
PTPRO	0.121104
CCAR1	0.121743
DGKG	0.121743
KIAA1683	0.121743
KNG1	0.121743
LCP1	0.121743
SCRIB	0.121743
STAT4	0.121743
TRIM60	0.121743
WDR70	0.121743
KCNU1	0.122082
FRAS1	0.122827
SORCS3	0.124312
SPTA1	0.124451
ACSF3	0.125703
AMPD2	0.125703
ARNTL2	0.125703
BBOX1	0.125703
COG5	0.125703
CPNE7	0.125703
DDO	0.125703
DPY19L4	0.125703
DUSP26	0.125703
GTF2E1	0.125703
HIST1H2AC	0.125703
IL23R	0.125703
KIR2DS4	0.125703
KRT35	0.125703
LACC1	0.125703
LIPC	0.125703
LYAR	0.125703
MAB21L2	0.125703
MCOLN2	0.125703
MKS1	0.125703
NPTX2	0.125703
OR3A1	0.125703
PIWIL4	0.125703
PPIAL4A	0.125703
PPM1L	0.125703
PRR27	0.125703
RCBTB2	0.125703
RNF128	0.125703
SERPINE2	0.125703
SLAMF7	0.125703
SPDL1	0.125703
SPECC1	0.125703
TCAF2	0.125703
TFDP1	0.125703
TH	0.125703
TMEM196	0.125703
TRIM71	0.125703
TUB	0.125703
XPNPEP1	0.125703
ZNF12	0.125703
ATXN2	0.125937
BCKDHB	0.125937
BMP10	0.125937
BMP7	0.125937
BTRC	0.125937
C9orf131	0.125937
COLGALT2	0.125937
CTC1	0.125937
DMRT3	0.125937
FGF10	0.125937
GIMAP5	0.125937
GPC4	0.125937
GRB10	0.125937
HADHB	0.125937
HAVCR2	0.125937
HK1	0.125937
HOXB1	0.125937
KCNJ5	0.125937
KHDC3L	0.125937
KRT31	0.125937
MAGEA10	0.125937
MRE11A	0.125937
NFATC3	0.125937
NXF1	0.125937
RBMXL2	0.125937
RSPO1	0.125937
SERPINE1	0.125937
SF3A1	0.125937
SIRPB1	0.125937
SLAMF9	0.125937
SLC27A3	0.125937
SLC34A1	0.125937
STIM1	0.125937
TCERG1L	0.125937
TRBV4-2	0.125937
UBAP2	0.125937
CPNE3	0.127187
DPY19L1	0.127187
ELP4	0.127187
EPB41L5	0.127187
FIP1L1	0.127187
FTO	0.127187
GJD2	0.127187
KLKB1	0.127187
OR6S1	0.127187
PDPR	0.127187
RFPL2	0.127187
RNF111	0.127187
SH3RF2	0.127187
UBA2	0.127187
ZNF609	0.127187
ARID2	0.128363
SEZ6L	0.128363
SLC12A5	0.128363
MUC5AC	0.128446
CMYA5	0.128691
CARD6	0.129202
DOCK8	0.129202
GUCY1A3	0.129202
IQUB	0.129202
MAST2	0.129202
MLLT4	0.129202
PDE3B	0.129202
USP13	0.129202
CCDC170	0.129238
PCDHGB2	0.129382
ACTR3	0.130032
ADAT1	0.130032
ADTRP	0.130032
AIDA	0.130032
ANP32E	0.130032
ARL5B	0.130032
ARMC2	0.130032
ASTE1	0.130032
ATXN7	0.130032
AVL9	0.130032
C2orf47	0.130032
CBLN1	0.130032
CCR1	0.130032
CDC25B	0.130032
CDK19	0.130032
CMTR1	0.130032
COPS2	0.130032
DCLK2	0.130032
DNM2	0.130032
DTWD2	0.130032
DYRK2	0.130032
DYX1C1	0.130032
ELMO3	0.130032
ETV1	0.130032
FAM217A	0.130032
FAM49B	0.130032
FANCC	0.130032
FLAD1	0.130032
GAS2L1	0.130032
GCDH	0.130032
GULP1	0.130032
HACD1	0.130032
HIST1H2AA	0.130032
HOXB9	0.130032
HOXD8	0.130032
IGLV1-44	0.130032
IMP4	0.130032
KANSL3	0.130032
KCMF1	0.130032
KCTD10	0.130032
KLC4	0.130032
KLF15	0.130032
KRTAP4-4	0.130032
LAPTM4B	0.130032
LENG9	0.130032
LRRN4	0.130032
MANSC1	0.130032
MGST1	0.130032
MIP	0.130032
MPHOSPH6	0.130032
NDUFAF7	0.130032
NPS	0.130032
OPRD1	0.130032
OR2A7	0.130032
OSCP1	0.130032
PCOLCE	0.130032
PDZD7	0.130032
PGM3	0.130032
PIAS1	0.130032
POMGNT1	0.130032
PRKAR2B	0.130032
RIC8B	0.130032
RNF138	0.130032
RPL10	0.130032
S1PR4	0.130032
SAFB	0.130032
SDC2	0.130032
SERPINF2	0.130032
SF3A3	0.130032
SLC15A4	0.130032
SLC25A3	0.130032
SLC52A1	0.130032
ST3GAL2	0.130032
STK16	0.130032
STX19	0.130032
TERF1	0.130032
TMEM163	0.130032
TRAV8-1	0.130032
TRIM6-TRIM34	0.130032
UBE2J1	0.130032
VLDLR	0.130032
ZNF7	0.130032
ZNF727	0.130032
ZPR1	0.130032
ABCA7	0.130264
CDX4	0.130264
CTAGE1	0.130264
DSC2	0.130264
GBF1	0.130264
MTMR8	0.130264
MUC7	0.130264
MYOC	0.130264
PEAR1	0.130264
PTCH1	0.130264
SLC4A8	0.130264
SYNE3	0.130264
VGLL3	0.130264
WDR66	0.130264
ANKRD30A	0.13031
ADAM23	0.130356
CASS4	0.130356
RAG1	0.130356
SPATA31A3	0.130356
SPHKAP	0.133755
UNC13C	0.134212
WBSCR17	0.134848
PRKDC	0.135161
FBN3	0.135185
ROS1	0.135185
ZFHX3	0.135185
CHD6	0.13536
DNAH17	0.13536
TNR	0.135454
ABCD2	0.136874
IGKC	0.136874
OR4C13	0.136874
BCAN	0.139814
C2CD3	0.139814
KIF5A	0.139814
NRXN2	0.139814
PCDHGA4	0.139814
AIM1	0.140506
KIAA0226	0.140506
LILRB3	0.140506
PHIP	0.140506
RHAG	0.140506
XKR4	0.140506
ZNF679	0.140506
GDF10	0.141145
KIAA1551	0.141145
SLC26A3	0.141145
TCEB3B	0.141145
FRY	0.141281
PLXNA4	0.141712
DOCK5	0.142311
LRP5	0.142311
TRPS1	0.145008
ABCB1	0.145216
MYO16	0.14543
CACNA2D3	0.146323
CCDC40	0.146323
HOXB3	0.146323
KDM5C	0.146323
LINGO2	0.146323
MORC4	0.146323
PDGFRB	0.146323
SH3TC2	0.146323
TRIM9	0.146323
ACSL1	0.146584
ACTN3	0.146584
ANKMY1	0.146584
CAMK4	0.146584
CAMSAP1	0.146584
CHST2	0.146584
DHX34	0.146584
DMGDH	0.146584
DZIP1L	0.146584
FAM91A1	0.146584
KRTAP5-10	0.146584
LAMC2	0.146584
NUF2	0.146584
OR13C5	0.146584
PCDHGB7	0.146584
PPP1R12B	0.146584
RAD50	0.146584
RASA3	0.146584
RNF133	0.146584
SERPINB12	0.146584
SPATA5	0.146584
SYT13	0.146584
TECPR1	0.146584
VSTM2A	0.146584
ZC3H12C	0.146584
ZNF41	0.146584
DPP10	0.147736
MCF2	0.147785
GLI2	0.149251
PCDHB2	0.149251
CUX2	0.149461
TCHH	0.149461
CBLN2	0.151464
CCR6	0.151464
DLG1	0.151464
DPF3	0.151464
FBXO11	0.151464
GAP43	0.151464
GPR65	0.151464
IQCG	0.151464
OR8B2	0.151464
PFKFB1	0.151464
RGS3	0.151464
SCEL	0.151464
UFL1	0.151464
ZNF570	0.151464
ZNF639	0.151464
ZNF700	0.151464
F8	0.151606
CNBD1	0.152104
OR10K1	0.152104
TCHHL1	0.152104
LEPR	0.154209
ACER2	0.155132
ACRC	0.155132
ACTL7B	0.155132
ADIPOR1	0.155132
AP1M1	0.155132
ART5	0.155132
ASPHD1	0.155132
AURKC	0.155132
B3GNT6	0.155132
BCL2L13	0.155132
C1QTNF2	0.155132
CELA3A	0.155132
CEP55	0.155132
CLDN8	0.155132
CLIP3	0.155132
CUL2	0.155132
DNAAF5	0.155132
DNAJC3	0.155132
EPHX1	0.155132
ERLIN2	0.155132
ESCO1	0.155132
F7	0.155132
FAM124A	0.155132
FOXN2	0.155132
GCNT4	0.155132
GPR132	0.155132
GPR22	0.155132
GRN	0.155132
GTF3C3	0.155132
HELLS	0.155132
HNRNPR	0.155132
HOXD13	0.155132
HS3ST1	0.155132
HSPA12B	0.155132
IGSF5	0.155132
IL6R	0.155132
ITPRIP	0.155132
KCNK16	0.155132
KRTAP19-5	0.155132
KRTAP21-2	0.155132
LAYN	0.155132
LBP	0.155132
LRRC47	0.155132
MAPK7	0.155132
MAPK9	0.155132
MMP11	0.155132
MMP7	0.155132
MUC13	0.155132
NAE1	0.155132
NBPF11	0.155132
NGDN	0.155132
NHSL2	0.155132
NRF1	0.155132
NUP43	0.155132
OR2B6	0.155132
ORC4	0.155132
PARP3	0.155132
PGK1	0.155132
PLBD2	0.155132
PLEKHB2	0.155132
PLEKHG5	0.155132
PLK2	0.155132
PNLDC1	0.155132
RAB3IL1	0.155132
RGS7BP	0.155132
RNASE12	0.155132
RRAGB	0.155132
RRM1	0.155132
RTN3	0.155132
SASH3	0.155132
SCFD1	0.155132
SEMA3F	0.155132
SERINC5	0.155132
SGMS1	0.155132
SLC9A7	0.155132
SMAD3	0.155132
SNX31	0.155132
SRP54	0.155132
STRA6	0.155132
SYP	0.155132
TBC1D22A	0.155132
THAP6	0.155132
THEMIS2	0.155132
TMPRSS13	0.155132
TRAIP	0.155132
TREX2	0.155132
TRIM8	0.155132
TSLP	0.155132
UPP1	0.155132
UST	0.155132
VSNL1	0.155132
WBSCR28	0.155132
WDYHV1	0.155132
WNT10A	0.155132
ZMPSTE24	0.155132
ZNF121	0.155132
ARFGEF1	0.155222
INSR	0.155222
ABLIM1	0.155266
ACSM3	0.155266
AMIGO1	0.155266
ANGPT2	0.155266
BAG6	0.155266
BMX	0.155266
C3orf70	0.155266
CDCA7	0.155266
CST8	0.155266
CUL5	0.155266
DNAH6	0.155266
EDC4	0.155266
EEF2K	0.155266
ERMARD	0.155266
FOXP4	0.155266
FRG2B	0.155266
GIN1	0.155266
GNPTAB	0.155266
HNF1A	0.155266
IGHG4	0.155266
INHA	0.155266
IPO5	0.155266
IRAK1	0.155266
MED25	0.155266
PLRG1	0.155266
POGLUT1	0.155266
PRIM1	0.155266
SAMHD1	0.155266
SCCPDH	0.155266
TARSL2	0.155266
THBS3	0.155266
ZNF385B	0.155266
ZNF594	0.155266
ZNF750	0.155266
MYH7	0.155712
PCDHA2	0.156544
FSTL5	0.157104
OR4C15	0.157104
PKD1L1	0.157104
KCND2	0.158591
PCDH11Y	0.158591
ROBO3	0.158591
RTN1	0.158591
TGIF2LX	0.158591
ACSL6	0.15879
ARHGAP17	0.15879
CECR2	0.15879
IGKV1D-17	0.15879
MRC2	0.15879
RASAL1	0.15879
ZFAT	0.15879
ACPT	0.159313
C1orf141	0.159313
CALCA	0.159313
CCDC81	0.159313
CPA2	0.159313
CPE	0.159313
DDHD2	0.159313
DDX50	0.159313
DPP3	0.159313
GLYAT	0.159313
GOLGA2	0.159313
KSR1	0.159313
LCE1F	0.159313
MAT1A	0.159313
MCAM	0.159313
MCMDC2	0.159313
MDGA1	0.159313
MOS	0.159313
NKD2	0.159313
NKTR	0.159313
OR9A4	0.159313
PTK2B	0.159313
RGAG4	0.159313
SAXO2	0.159313
SIGLEC11	0.159313
ST8SIA5	0.159313
TMEFF1	0.159313
TMPRSS11D	0.159313
TRBV19	0.159313
TRIM11	0.159313
TRIM72	0.159313
TTC7A	0.159313
USP48	0.159313
[truncated: 9,485 more rows]

## Sheet: Table S9
Table S9. Drugs with higher IC50 in two clusters
Drugs	p.value	fc
A.443654	2.48896e-20	0.618863
A.770041	1.57539e-25	0.96723
ABT.263	1.97751e-62	1.27848
ABT.888	9.63148e-15	0.986285
AG.014699	6.30629e-08	1.01699
AICAR	9.16785e-66	1.0398
AKT.inhibitor.VIII	1.53656e-28	0.941204
AMG.706	5.691e-50	1.02268
AP.24534	3.63243e-27	0.901395
AS601245	5.52969e-85	0.861008
ATRA	0.000867466	0.991035
AUY922	1.73121e-18	1.07088
Axitinib	6.81076e-61	1.1295
AZ628	0.0140662	1.0132
AZD.0530	1.61069e-32	1.03149
AZD.2281	1.12054e-63	1.06532
AZD6244	5.28921e-60	0.897727
AZD6482	9.89854e-09	0.975126
AZD7762	6.89419e-67	2.20135
AZD8055	1.09447e-77	3.40193
BAY.61.3606	1.53247e-12	0.971728
Bexarotene	0.383274	0.998655
BI.2536	1.80179e-06	1.12412
BIBW2992	0.154492	0.987819
Bicalutamide	1.65814e-32	0.985958
BI.D1870	1.30664e-95	1.18216
BIRB.0796	0.0152948	0.998984
Bleomycin	0.0821687	1.05093
BMS.509744	3.05308e-84	0.901517
BMS.536924	1.45548e-57	0.900604
BMS.708163	1.58303e-08	0.989265
BMS.754807	1.60389e-45	0.803978
Bortezomib	0.000911101	0.986492
Bosutinib	1.41326e-69	1.13563
Bryostatin.1	2.72117e-32	1.18323
BX.795	3.88152e-77	1.19625
Camptothecin	2.91941e-66	0.828636
CCT007093	0.272703	1.00015
CCT018159	0.000658573	1.02397
CEP.701	9.31696e-82	1.26114
CGP.082996	8.27874e-75	1.00478
CGP.60474	1.11581e-09	0.964002
CHIR.99021	0.000302506	0.99554
CI.1040	4.93958e-05	1.05501
Cisplatin	3.20728e-83	1.05266
CMK	0.207583	1.00257
Cyclopamine	3.5025e-06	1.00537
Cytarabine	5.64826e-59	1.24027
Dasatinib	7.65217e-07	0.964125
DMOG	1.3041e-71	0.944725
Docetaxel	5.53359e-131	0.794236
Doxorubicin	5.82938e-24	1.09965
EHT.1864	3.17281e-19	0.968972
Elesclomol	2.86293e-95	0.863169
Embelin	1.56323e-18	0.958136
Epothilone.B	7.45359e-05	0.980371
Erlotinib	2.20442e-15	1.01386
Etoposide	0.177197	1.01836
FH535	4.09904e-22	0.911549
FTI.277	0.00836838	1.01093
GDC.0449	3.13875e-33	1.01997
GDC0941	2.0229e-98	1.11949
Gefitinib	0.200662	1.01571
Gemcitabine	6.32391e-21	1.26848
GNF.2	0.376803	1.00226
GSK269962A	6.67339e-42	1.00142
GSK.650394	0.0561604	0.9933
GW.441756	0.0125534	1.00403
GW843682X	9.84267e-12	1.10929
Imatinib	7.84782e-10	0.999261
IPA.3	4.65884e-23	0.987794
JNJ.26854165	2.09737e-78	1.04585
JNK.9L	1.57426e-52	-1.96502
JNK.Inhibitor.VIII	1.4338e-48	1.02277
JW.7.52.1	7.3833e-27	0.6655
KIN001.135	4.81222e-12	0.991598
KU.55933	5.63356e-61	1.02232
Lapatinib	0.114628	0.996685
Lenalidomide	1.95228e-35	1.0095
LFM.A13	2.91073e-05	1.00627
Metformin	0.0677338	0.995114
Methotrexate	6.28196e-32	1.44815
MG.132	0.0783539	0.995424
Midostaurin	4.70537e-22	0.772431
Mitomycin.C	1.7672e-94	1.54536
MK.2206	1.33054e-56	1.1288
MS.275	4.60091e-05	1.04734
Nilotinib	3.50345e-21	1.00975
NSC.87877	7.93982e-15	1.00367
NU.7441	9.85523e-101	1.10119
Nutlin.3a	1.61026e-28	0.957543
NVP.BEZ235	1.12673e-69	0.878591
NVP.TAE684	2.11119e-25	0.921807
Obatoclax.Mesylate	8.23693e-44	0.365884
OSI.906	1.98962e-30	0.987742
PAC.1	6.98292e-31	0.967901
Paclitaxel	3.16403e-13	1.06073
Parthenolide	3.4115e-13	1.00094
Pazopanib	0.00876884	1.01535
PD.0325901	2.17843e-11	1.27072
PD.0332991	0.802301	1.00084
PD.173074	8.12181e-48	1.06665
PF.02341066	0.0862134	1.00105
PF.4708671	6.57138e-07	1.00729
PF.562271	0.0331243	1.01758
PHA.665752	1.93779e-13	1.00001
PLX4720	5.30869e-71	1.0675
Pyrimethamine	8.89546e-14	0.963838
QS11	0.95141	1.00137
Rapamycin	0.0604724	1.03106
RDEA119	6.97139e-12	1.11623
RO.3306	1.34062e-27	1.0211
Roscovitine	0.0693095	1.00186
Salubrinal	2.20461e-26	0.995842
SB.216763	0.0564168	0.997094
SB590885	8.79361e-46	1.04515
Shikonin	0.00275687	0.969542
SL.0101.1	2.19403e-97	1.08026
Sorafenib	6.23535e-95	1.14204
S.Trityl.L.cysteine	2.36886e-31	1.10837
Sunitinib	2.51329e-48	1.02411
Temsirolimus	2.58667e-40	0.587769
Thapsigargin	1.54296e-73	0.878626
Tipifarnib	0.00827086	1.0286
TW.37	1.74033e-90	0.2555
Vinblastine	7.82627e-122	0.740334
Vinorelbine	0.198341	1.00548
Vorinostat	2.00651e-56	1.21188
VX.680	7.16236e-48	1.08695
VX.702	6.20411e-20	1.03518
WH.4.023	2.06844e-12	0.97328
WO2009093972	0.642425	1.00414
WZ.1.84	0.121481	1.0037
X17.AAG	2.13676e-22	0.422428
X681640	7.66129e-69	1.16881
XMD8.85	1.07002e-51	1.02056
Z.LLNle.CHO	9.549e-44	1.02776
ZM.447439	1.82604e-42	1.14891
